# Supplementary material for: Identification of methylation signatures and rules for predicting the severity of SARS-CoV-2 infection with machine learning methods
Source: Front Microbiol. 2022 Sep 23;13:1007295. doi: 10.3389/fmicb.2022.1007295 (PMC9537378; doi:10.3389/fmicb.2022.1007295)
Supplement: Supplementary file 1 [file Table_1.XLSX]

## Sheet: sheet1
Rank	Feature name	RI score
1	cg22930808 | PARP9	0.0998841
2	cg25888371 | TC21 | MX1	0.0994302
3	cg17114584 | IRF7	0.0929087
4	cg03753191 | EPSTI1	0.0905634
5	cg01028142 | CMPK2	0.0607969
6	cg21587506 | IFIT3	0.0538715
7	cg10778971 | IFI27	0.0525534
8	cg14617454 | ANKRD45	0.0480739
9	cg21549285 | MX1	0.0461216
10	cg12875534 | CXCR3	0.0433425
11	cg13155430 | MX1	0.0432752
12	cg16785077 | MX1	0.0412974
13	cg16785077 | TC21 | MX1	0.0372118
14	cg00969476 | BC21 | IFI44L	0.0341264
15	cg11666534 | IGLL1	0.0339395
16	cg15551881 | TRAF1	0.03344
17	cg13452062 | IFI44L	0.0325977
18	cg00184372 | LINC01115	0.0325836
19	cg25814096 | UNK	0.0320757
20	cg10724186 | PNLDC1	0.0312125
21	cg06005544 | CHAF1A	0.0312003
22	cg03398785 | ARPC5L	0.031072
23	cg06146977 | EPSTI1	0.0308399
24	cg13937627 | HCFC1	0.0305864
25	cg00969515 | BO21 | IFI44L	0.0301428
26	cg03386675 | ADAR	0.0301211
27	cg00969526 | BC21 | IFI44L	0.0298903
28	cg06679990 | GLI1	0.0289061
29	cg04223026 | GRB10	0.0279051
30	cg12877361 | OAS1	0.0272372
31	cg11251971 | CYSTM1	0.027019
32	cg17010309 | SPIDR	0.0269264
33	cg01891736 | LITAF	0.0267603
34	cg24769830 | HHLA2	0.0267419
35	cg26955963 | LINC00299	0.0264311
36	cg08287248 | CDYL	0.0263207
37	cg20737242 | FAT4	0.0257389
38	cg25114611 | LOC285847	0.025565
39	cg13652985 | HOXB3	0.025339
40	cg20947553 | RAC1	0.0246826
41	cg24908179 | DDX60	0.0246238
42	cg00154920 | XCL2	0.0245861
43	cg15590692 | RHPN2	0.0245285
44	cg13194134 | SORBS2	0.0244213
45	cg14195992 | SPIDR	0.0239792
46	cg00969476 | TC21 | IFI44L	0.0239049
47	cg12461141 | TRIM22	0.0238423
48	cg00969516 | TC21 | IFI44L	0.0235741
49	cg27631389 | MICAL2	0.0232657
50	cg15043602 | MPRIP	0.0230102
51	cg01759807 | MYT1L	0.0229916
52	cg26416615 | ARID5B	0.0227228
53	cg03233896 | MYLK	0.0227019
54	cg11392780 | PTPRN2	0.0224093
55	cg03072196 | ESYT2	0.0223716
56	cg06085204 | BC21 | XAF1	0.0220609
57	cg09955928 | MBD5	0.0220226
58	cg07642125 | WWOX	0.021852
59	cg27173976 | OTOF	0.0218284
60	cg22264275 | MYO7A	0.0217151
61	cg02402946 | CRYL1	0.0216901
62	cg00969515 | BC21 | IFI44L	0.0215586
63	cg10835094 | HAPLN4	0.0214851
64	cg08843968 | HECTD4	0.0214152
65	cg02602528 | PLP2	0.0213432
66	cg25152058 | CCN4	0.021322
67	cg19039578 | LOC400499	0.0212637
68	cg27367142 | ZNF503	0.0210788
69	cg02650017 | PHOSPHO1	0.0210048
70	cg25888372 | TC21 | MX1	0.0209673
71	cg25536676 | DHCR24	0.0208673
72	cg25888695 | BC21 | MX1	0.0208055
73	cg00969526 | BO21 | IFI44L	0.0204976
74	cg22298224 | SART1	0.0203877
75	cg08761339 | IFI27	0.0202822
76	cg04362997 | DCTN2	0.0202688
77	cg01599826 | ZNF618	0.0200764
78	cg21841239 | COL24A1	0.0199387
79	cg13409100 | EPSTI1	0.0198844
80	cg10549986 | RSAD2	0.0198166
81	cg27628733 | ARGLU1	0.0196837
82	cg18346707 | ITM2C	0.0195915
83	cg03546864 | MTSS1	0.0195222
84	cg00462416 | VOPP1	0.0194767
85	cg16639691 | FLT3	0.0193059
86	cg00607627 | LAT	0.0192848
87	cg04054368 | LINC00578	0.0191351
88	cg23635525 | EXOC4	0.0190936
89	cg20131290 | CXCR2	0.0189896
90	cg18642369 | DOCK9	0.0189833
91	cg24650940 | ZNF608	0.018924
92	cg26955383 | CALHM1	0.0188229
93	cg19810816 | LONRF3	0.0187001
94	cg08652605 | KCNK10	0.0186867
95	cg00156232 | VKORC1L1	0.0186854
96	cg25563198 | LOC285847	0.0183562
97	cg23558881 | SLC13A5	0.0182885
98	cg10912203 | TNFSF8	0.0181498
99	cg03432338 | FAM89A	0.0180999
100	cg13556794 | OR51A7	0.017967
101	cg14273523 | MAMLD1	0.0178893
102	cg09733528 | ABCB11	0.017849
103	cg01010618 | IGSF1	0.0178334
104	cg01041239 | LDLRAD4	0.0175921
105	cg15425763 | OAS1	0.0175868
106	cg17211223 | POC1A	0.0175786
107	cg20038467 | LOC285191	0.017526
108	cg19008097 | CD14	0.0174529
109	cg24103563 | TRIM6-TRIM34	0.0174102
110	cg19010939 | LANCL3	0.0173217
111	cg07276867 | ACO1	0.0173051
112	cg12033075 | PIK3CD	0.0172915
113	cg01857012 | IFITM1	0.0172848
114	cg24033122 | ITGAL	0.0172634
115	cg26674826 | MMGT1	0.0172303
116	cg14743310 | FCRL4	0.0172057
117	cg05140675 | PLEKHA2	0.0170991
118	cg10593758 | CRHBP	0.0170593
119	cg25924694 | IGF1	0.0170461
120	cg06070445 | BCL6	0.0169081
121	cg08290738 | FBXO22	0.0168264
122	cg24819835 | CD38	0.0167994
123	cg12085119 | IRS2	0.016779
124	cg06487870 | LRMDA	0.0167323
125	cg23887878 | NRXN1	0.0167192
126	cg05304729 | MNDA	0.0167116
127	cg07389810 | OR13A1	0.016705
128	cg15999700 | CLN8	0.0166134
129	cg21551182 | NCK2	0.01658
130	cg13077750 | PCNT	0.0165241
131	cg12362235 | FAM107B	0.0164382
132	cg06391431 | PPARGC1B	0.0164357
133	cg05798436 | C4orf54	0.0163868
134	cg09448652 | SNHG1	0.016362
135	cg26438942 | PEAK1	0.0163518
136	cg00969516 | BC21 | IFI44L	0.0163282
137	cg10471143 | MBOAT4	0.0162571
138	cg27231806 | SMOC2	0.0162241
139	cg00891520 | OSBPL3	0.0162236
140	cg21531389 | CRYBB1	0.0161909
141	cg17607231 | SP140	0.0161671
142	cg26417435 | ZMYM3	0.0159956
143	cg24344000 | PDE4B	0.0159809
144	cg11474878 | SLC8A2	0.015971
145	cg13159693 | CD38	0.0159515
146	cg21365233 | CD109	0.015913
147	cg01079652 | IFI44	0.0158876
148	cg00261337 | TARS3	0.0158732
149	cg11250194 | FADS2	0.015864
150	cg16967191 | CPLX2	0.0158585
151	cg02433148 | SDK2	0.0158558
152	cg24219777 | CNIH3	0.0156301
153	cg19036132 | SYN2	0.015556
154	cg25534486 | PTPRN2	0.0155201
155	cg23877625 | MYO1F	0.0155154
156	cg05465916 | RNF227	0.0155107
157	cg24641214 | MOGAT3	0.0154504
158	cg19644850 | NXF1	0.0154272
159	cg11318551 | FAM110B	0.0154148
160	cg20958117 | TMEFF2	0.0154114
161	cg13969413 | FAM205BP	0.0153865
162	cg00191181 | LRCH1	0.0153658
163	cg00012680 | FHL1	0.0152876
164	cg19890321 | RGCC	0.0152727
165	cg08402215 | EGFL7	0.0152388
166	cg22458269 | LMO7	0.0152312
167	cg21266757 | ZNF407	0.0151911
168	cg07124045 | KCNIP2	0.0151855
169	cg19043798 | RAB3IL1	0.0151851
170	cg06737244 | SHANK2	0.0151632
171	cg02606488 | EFL1	0.0151499
172	cg03607951 | IFI44L	0.0151388
173	cg07641807 | MIR17HG	0.015133
174	cg22634505 | PTCRA	0.015081
175	cg05836943 | ATP2A1	0.0150439
176	cg07999988 | NAV1	0.0150371
177	cg07807504 | ETV1	0.0150364
178	cg21367838 | STAU1	0.0149439
179	cg25888365 | BC21 | MX1	0.0148857
180	cg00267196 | ZFAT	0.0148753
181	cg12801862 | SPACA7	0.014875
182	cg03607951 | TC21 | IFI44L	0.0148554
183	cg25888374 | TC21 | MX1	0.0148161
184	cg26848442 | CD226	0.0147942
185	cg07312598 | GUCD1	0.0147623
186	cg14238919 | JAK1	0.0147404
187	cg06217905 | OAS2	0.0147269
188	cg09396704 | PPFIA4	0.0147169
189	cg18101225 | FGFBP2	0.0147167
190	cg06736148 | GNB5	0.0147005
191	cg09624551 | LINC00877	0.014693
192	cg10142878 | AK4	0.0146804
193	cg02247863 | KLHDC7B	0.014665
194	cg20024850 | MCF2	0.0146588
195	cg22933714 | L3HYPDH	0.0146524
196	cg21300004 | PLG	0.0146441
197	cg10086072 | LPAR1	0.0146339
198	cg03380960 | FAM53B	0.0146332
199	cg13843719 | MYO7B	0.0146091
200	cg08502128 | RIN3	0.0145243
201	cg11468085 | ALDH3B2	0.0145061
202	cg21331369 | USP51	0.0145036
203	cg16972043 | GPT2	0.0144995
204	cg25663171 | TENM2	0.014432
205	cg25288085 | PIMREG	0.014432
206	cg18507060 | OAS3	0.0144292
207	cg26312951 | BC21 | MX1	0.0144139
208	cg19314882 | DSCAML1	0.0144097
209	cg21086870 | RPAP1	0.0142901
210	cg21704551 | DPYS	0.0142514
211	cg26365460 | OPN5	0.0142239
212	cg08539067 | GPX1	0.0141485
213	cg10401017 | TRIM27	0.0141449
214	cg07017737 | ESPN	0.014132
215	cg01880149 | FLG	0.0141067
216	cg23649619 | TMEM131	0.0140865
217	cg15728672 | MMP16	0.0139717
218	cg02176569 | SP140	0.0139554
219	cg04708790 | OAS1	0.0139502
220	cg22975913 | WT1-AS	0.0139067
221	cg19829847 | PITX2	0.0139007
222	cg09673910 | CELF2	0.013894
223	cg05347431 | GPC4	0.0138263
224	cg21515620 | LOC101928166	0.0137975
225	cg14123700 | FOXP1	0.0137373
226	cg03964940 | STX11	0.0137068
227	cg22012079 | IFI44L	0.013643
228	cg06905401 | SYT14	0.0136063
229	cg11614630 | FAM120B	0.0135999
230	cg26077615 | PPFIA1	0.0135669
231	cg08122652 | PARP9	0.0135508
232	cg27099481 | RBP4	0.0135196
233	cg15934140 | ITPR1	0.0134863
234	cg18518074 | EHD1	0.013475
235	cg16462073 | SPNS1	0.0134415
236	cg06989132 | MED12L	0.0134289
237	cg26312951 | MX1	0.0133946
238	cg23059730 | BCL11A	0.0133866
239	cg08436660 | ALB	0.0133364
240	cg26893667 | TMCC1	0.0133281
241	cg14956920 | VOPP1	0.013285
242	cg03739280 | ANKS1B	0.0132715
243	cg15717081 | PSD3	0.0132381
244	cg06484638 | BAHCC1	0.0132282
245	cg19226017 | LOC285847	0.0132009
246	cg09342060 | HOXA10-HOXA9	0.0131976
247	cg04078418 | CAMTA1	0.0131658
248	cg04004632 | TBR1	0.0131584
249	cg18445764 | EWSAT1	0.013137
250	cg04448476 | MRGPRX3	0.0131068
251	cg26065836 | INTS7	0.01305
252	cg04863665 | CDH4	0.0130245
253	cg13508449 | SH3RF3	0.0130036
254	cg08366476 | CA12	0.0129963
255	cg26482198 | SLC22A4	0.0129908
256	cg11099984 | BCL2	0.0129461
257	cg25265969 | CASK	0.0129207
258	cg13674437 | ADAM12	0.01291
259	cg22157413 | AP4S1	0.0128995
260	cg01327685 | SOX1-OT	0.0128957
261	cg14815329 | LOC101926934	0.0128888
262	cg03699074 | PIEZO1	0.0128872
263	cg11177235 | ACOT11	0.012885
264	cg20912205 | HYAL3	0.0128797
265	cg10853886 | CHRNB3	0.0128728
266	cg12078154 | RPTOR	0.0128214
267	cg23818401 | NOX5	0.0128172
268	cg08608952 | CDC42	0.0128134
269	cg03712476 | SHROOM3	0.0127909
270	cg26161004 | BLK	0.0127638
271	cg04332373 | CD38	0.012761
272	cg00052684 | FKBP5	0.0127597
273	cg27076193 | RNF217-AS1	0.0127566
274	cg07489029 | ATP10A	0.0127112
275	cg11873772 | PDC-AS1	0.0126377
276	cg05122969 | ANO9	0.0126352
277	cg15730931 | MAMLD1	0.0126176
278	cg02950491 | ITPKB	0.0126109
279	cg10157938 | TENM4	0.0126072
280	cg02677944 | NIBAN1	0.0126039
281	cg24626191 | B4GALT1	0.0125826
282	cg24168061 | LINC00668	0.0125761
283	cg11666326 | C4BPB	0.0125348
284	cg02345433 | COG6	0.0125306
285	cg10342447 | TMEM97	0.0125095
286	cg12575954 | SVIL2P	0.012487
287	cg13691436 | FRMD4A	0.012485
288	cg09978996 | TET1	0.0124833
289	cg23325719 | NRCAM	0.0124411
290	cg22345878 | VWF	0.0124226
291	cg23740281 | ITPKB	0.0123744
292	cg03447547 | IFI27	0.0123388
293	cg21234162 | PTPDC1	0.0123375
294	cg25159207 | AUTS2	0.0123226
295	cg03606509 | CCDC50	0.012299
296	cg07399628 | ELMO1	0.0121957
297	cg19889694 | TAF1D	0.0121931
298	cg22198574 | TMEM260	0.0121725
299	cg08870587 | SHANK2	0.0121593
300	cg20176997 | ARHGEF7	0.0121544
301	cg12584881 | NDRG3	0.0121464
302	cg03606798 | MYOF	0.0121391
303	cg17178280 | MGA	0.0121298
304	cg15342452 | ADAM12	0.0121183
305	cg03910161 | PIEZO2	0.0121004
306	cg15059254 | XYLT1	0.012098
307	cg20928986 | SP110	0.0120692
308	cg14702231 | BLK	0.0120222
309	cg18589573 | CLEC6A	0.011999
310	cg10064029 | ATF6	0.0119676
311	cg12505289 | MIR100HG	0.0119538
312	cg06686246 | KIAA0319L	0.011944
313	cg04887080 | SNHG14	0.011934
314	cg26124860 | CYP8B1	0.0119302
315	cg15825889 | PPP2R2D	0.0119255
316	cg09244748 | C11orf95	0.0119245
317	cg17902703 | EGFR	0.0119084
318	cg14595557 | CMPK2	0.0119018
319	cg03556355 | CLEC4O	0.0118769
320	cg22515411 | DARS1	0.0118688
321	cg07138624 | GRM4	0.0118659
322	cg08703857 | IQCE	0.0118444
323	cg05279593 | SLC7A14-AS1	0.0118373
324	cg01262564 | RAPGEF1	0.011815
325	cg21643784 | FCER2	0.0117611
326	cg14063347 | AGTPBP1	0.0117563
327	cg13078567 | ESRP1	0.011752
328	cg07484797 | CFAP74	0.0117411
329	cg17162899 | DAGLA	0.0116971
330	cg24347720 | MAP7D3	0.0116929
331	cg11049154 | ELF4	0.0116864
332	cg08232135 | LINC01358	0.0116455
333	cg26689077 | ITGB7	0.0116197
334	cg17583499 | BRD9	0.0116043
335	cg18633060 | RPL24	0.0115712
336	cg18879627 | SLC1A7	0.0115513
337	cg20890049 | CELF2	0.0115353
338	cg23911330 | NPLOC4	0.0115315
339	cg09925769 | MAD1L1	0.0115252
340	cg04764907 | CTBP2	0.0115051
341	cg17794778 | CBLB	0.0114926
342	cg08314949 | RPTOR	0.0114775
343	cg17984982 | EPSTI1	0.0114765
344	cg03470772 | CDS1	0.0114454
345	cg12284518 | VEGFB	0.011429
346	cg03650511 | CLDN14	0.0114287
347	cg18341795 | LOC101929719	0.0114247
348	cg01030479 | GAB2	0.0114163
349	cg08166169 | TBC1D14	0.011413
350	cg12999836 | GRB10	0.0114063
351	cg27403410 | SNX29	0.0113964
352	cg16581692 | TANK	0.0113779
353	cg18686270 | PLSCR1	0.011376
354	cg25485560 | MAP3K5	0.0113598
355	cg03425093 | GNA12	0.0113592
356	cg14663042 | CERS6	0.0113545
357	cg12955084 | TMEM91	0.0113489
358	cg08810572 | JAG1	0.0113486
359	cg21653105 | SLA	0.0113439
360	cg14605119 | DIP2C	0.0113392
361	cg11983322 | YAE1	0.011284
362	cg04059352 | FOXP1	0.0112802
363	cg22488164 | PLBD1	0.0112789
364	cg16296829 | KCNN3	0.0112649
365	cg21189537 | PARVB	0.0112423
366	cg00911073 | KCNB1	0.0112418
367	cg03848588 | DDX58	0.0112276
368	cg13218791 | TEC	0.0112204
369	cg16376237 | LGALS8	0.0112196
370	cg00792015 | DIRC3	0.0111518
371	cg03823352 | CNTN5	0.0111167
372	cg13304609 | IFI44L	0.0111151
373	cg10447678 | SP140	0.0110905
374	cg01842720 | PPFIBP2	0.0110887
375	cg23422463 | LINC02236	0.0110876
376	cg18960680 | SGMS1	0.0110631
377	cg09530217 | CHSY1	0.0110513
378	cg08685743 | ZNF57	0.0110403
379	cg07362849 | BISPR	0.0110274
380	cg27631877 | LPIN1	0.0110112
381	cg00909377 | LMNTD2-AS1	0.0109737
382	cg01204684 | FALEC	0.0109737
383	cg01704609 | TNFRSF19	0.0109691
384	cg04784122 | MPP1	0.0109592
385	cg06958766 | TGFB3	0.0109582
386	cg03607951 | TO21 | IFI44L	0.0109204
387	cg13770461 | PHF21A	0.010917
388	cg16119449 | MTHFD1L	0.0109154
389	cg24707889 | ITGB2-AS1	0.0109116
390	cg03663120 | NUDT1	0.0109114
391	cg02228774 | LOC100130691	0.0109005
392	cg16901027 | NOD2	0.0108975
393	cg26050798 | DCK	0.0108974
394	cg12438536 | RBM19	0.0108957
395	cg16250564 | TSEN2	0.0108854
396	cg06547034 | GRID1	0.0108791
397	cg18635064 | IL1B	0.0108654
398	cg22801561 | MSI2	0.0108634
399	cg16063308 | USP6NL	0.010853
400	cg05385610 | FCGBP	0.0108311
401	cg18455405 | ATXN1	0.0108117
402	cg11989199 | ITGB8	0.0107947
403	cg09344633 | TC11 | HLA-F	0.0107936
404	cg26816399 | LARGE1	0.0107907
405	cg12535090 | NAV2	0.0107902
406	cg10846762 | ACSL6	0.0107878
407	cg00856626 | AMDHD2	0.0107654
408	cg22034261 | RGS13	0.0107649
409	cg16350675 | EIF4E2	0.0107606
410	cg24279288 | OTX2-AS1	0.0107564
411	cg07981074 | RBM39	0.0107525
412	cg10566662 | ANKRD45	0.0107487
413	cg25204891 | FAM160B1	0.0107434
414	cg12551771 | TBC1D4	0.0107351
415	cg05427358 | OBI1-AS1	0.010724
416	cg18702935 | LINC00562	0.0107114
417	cg10493961 | COL22A1	0.010694
418	cg05216211 | MIR1185-1	0.0106862
419	cg02481950 | METTL9	0.0106835
420	cg14102577 | UNC13C	0.0106573
421	cg06408385 | PRKN	0.0106512
422	cg06200449 | IGFBP1	0.01064
423	cg17934277 | XRCC5	0.0106199
424	cg13954127 | KCNT1	0.0106109
425	cg04249665 | ASCL3	0.0106108
426	cg02523585 | MYO1B	0.0106069
427	cg04308510 | TAFA5	0.0105952
428	cg13753515 | SIGLEC1	0.0105895
429	cg12837343 | RORA	0.0105882
430	cg25572043 | ANKRD28	0.0105709
431	cg25485176 | CADPS	0.0105589
432	cg14473485 | MDGA1	0.0105396
433	cg14372433 | POMT2	0.0105307
434	cg09299770 | LOC101927141	0.0105177
435	cg11401011 | LOC105373876	0.0105173
436	cg23561870 | WWC2	0.0105041
437	cg22865560 | COX10	0.0104987
438	cg01262208 | LOC101928160	0.0104933
439	cg02994616 | LPP	0.0104908
440	cg15310871 | ATP6V1B2	0.0104847
441	cg06188083 | IFIT3	0.0104681
442	cg04185639 | DPYSL3	0.0104655
443	cg12027153 | ATXN3	0.010439
444	cg27253286 | LTBP3	0.010439
445	cg17681491 | FGFR2	0.010436
446	cg25590081 | USP44	0.0104266
447	cg26927190 | TIMP2	0.0103979
448	cg21439672 | C1RL	0.0103921
449	cg17810964 | GXYLT2	0.0103833
450	cg12004002 | AKR1B1	0.0103787
451	cg05257202 | UBAC2	0.010374
452	cg07957619 | GTPBP2	0.0103716
453	cg04603068 | SETBP1	0.0103619
454	cg07361056 | SVIL-AS1	0.0103572
455	cg24628628 | SGIP1	0.0103389
456	cg14422659 | SEL1L3	0.0103385
457	cg06716655 | ADAR	0.0103217
458	cg08943895 | POLE2	0.0103055
459	cg10304969 | MACO1	0.0102845
460	cg00554106 | SETD2	0.0102793
461	cg09656426 | FGF13	0.0102707
462	cg06836633 | MSI1	0.010247
463	cg15575098 | LINC01725	0.0102237
464	cg07844127 | LINC01751	0.0102234
465	cg14206066 | DOCK9	0.0102205
466	cg07514725 | GLIS1	0.01022
467	cg10928415 | LINC01814	0.0102198
468	cg20543211 | PPBP	0.010216
469	cg05355216 | FLT3	0.0102116
470	cg18386310 | BCAR3	0.0102032
471	cg08434750 | STAG1	0.0102018
472	cg10213559 | MPP2	0.0101843
473	cg12764990 | PIK3C3	0.0101611
474	cg23976034 | AUTS2	0.0101435
475	cg21942936 | VAV3	0.0101281
476	cg22782940 | KLF15	0.0101119
477	cg10301695 | VWF	0.0101084
478	cg25268605 | TAL1	0.010101
479	cg19918549 | EVL	0.0100699
480	cg01833521 | CAMK1D	0.0100638
481	cg10151737 | FAM120B	0.0100599
482	cg06984352 | KLHL29	0.0100467
483	cg11121969 | PCBP3	0.0100249
484	cg16536857 | KIAA0753	0.0100209
485	cg10454937 | BARX1	0.0100117
486	cg10810819 | SH3BP4	0.0100045
487	cg11517576 | MEGF11	0.00999559
488	cg17901584 | DHCR24	0.00998497
489	cg03629516 | ZSCAN30	0.00997251
490	cg10581754 | OVCH2	0.0099724
491	cg26339789 | TC21 | APOBEC3G	0.00996872
492	cg09690321 | PARP14	0.00995064
493	cg22322653 | INPP4A	0.00994439
494	cg11308319 | HDAC4	0.00993996
495	cg12166899 | JAG2	0.00993713
496	cg25163611 | IGF1	0.00992441
497	cg08126344 | SLC20A2	0.00991693
498	cg05415346 | NUP205	0.00990184
499	cg19380072 | BCKDHA	0.00990029
500	cg08204108 | TPST2	0.00989602
501	cg26405913 | UTS2	0.00988836
502	cg26712428 | CALHM1	0.0098865
503	cg07856599 | COQ8A	0.00988581
504	cg08926253 | IRF7	0.00987714
505	cg09886276 | AOPEP	0.00987672
506	cg11820600 | AKT3	0.00987542
507	cg10544696 | ADARB2	0.00986359
508	cg07103517 | IKZF1	0.00986292
509	cg16886828 | KDM4B	0.00986094
510	cg21019156 | LGR5	0.00984958
511	cg10434067 | GNAS-AS1	0.00983765
512	cg22115835 | BC21 | XAF1	0.00983705
513	cg16064424 | WWOX	0.00983363
514	cg04987734 | CDC42BPB	0.00982304
515	cg24214261 | LIMCH1	0.00981465
516	cg08756778 | FST	0.00980443
517	cg01748255 | MALT1	0.00979612
518	cg08247053 | CSMD2	0.00978933
519	cg06883373 | CACNA1E	0.00978782
520	cg10073280 | PPP1R3A	0.00978543
521	cg07363028 | USP3	0.00978358
522	cg01669242 | PTPRN2	0.00976703
523	cg04395006 | CORO7	0.00976171
524	cg16477640 | DLGAP4	0.00975886
525	cg17691171 | BCL6	0.00975085
526	cg14933029 | ACAD11	0.00974573
527	cg14724777 | LOC101928272	0.00974393
528	cg12613801 | LINC00963	0.00974161
529	cg05189918 | ZNF76	0.00973006
530	cg04145890 | FGFRL1	0.00972876
531	cg25319656 | PTPRN2	0.00972604
532	cg00116554 | SNAI2	0.00972193
533	cg00915652 | SEPHS1	0.0097192
534	cg20015269 | CLCN5	0.00971805
535	cg20613356 | BC21 | STOML1	0.00971646
536	cg16661266 | B3GLCT	0.00971505
537	cg08024097 | WDR90	0.0097145
538	cg23457357 | PSORS1C3	0.00971053
539	cg11145331 | EGF	0.00970665
540	cg05746499 | SESTD1	0.00970562
541	cg06872964 | TC21 | IFI44L	0.00970221
542	cg20702887 | TTYH2	0.00969482
543	cg07332116 | MMP24-AS1-EDEM2	0.00965813
544	cg11894108 | RPL10	0.00965807
545	cg26620356 | KIAA1191	0.00964623
546	cg00140447 | IRF5	0.00963894
547	cg21696827 | KIAA0753	0.00963102
548	cg05548286 | CNTN5	0.00961485
549	cg22755754 | SFXN3	0.00961478
550	cg22783643 | C1QTNF3	0.00959692
551	cg10870108 | RNLS	0.00959083
552	cg11607737 | MAD1L1	0.00958874
553	cg17884674 | CSNK1G2	0.00958484
554	cg15188939 | ARIH1	0.00957713
555	cg22578119 | NFIA	0.00957676
556	cg02573468 | DLL4	0.0095767
557	cg19693760 | CDH18	0.00957215
558	cg25955614 | KIAA1324L	0.00956787
559	cg07764511 | DLGAP4	0.0095599
560	cg18566643 | CLBA1	0.00954113
561	cg15787744 | NFKBIE	0.00953805
562	cg15459165 | LAPTM5	0.00952649
563	cg05272827 | BAHCC1	0.00951999
564	cg10812889 | SPRR2D	0.00951629
565	cg24268503 | ATG7	0.00951258
566	cg02665999 | SPOCK3	0.00950668
567	cg05007923 | FNDC3A	0.00949421
568	cg21245816 | LOC648987	0.00948554
569	cg14803240 | TTK	0.00946854
570	cg22862003 | MX1	0.00945761
571	cg03754165 | BCL11A	0.00945658
572	cg11148381 | MYT1L	0.00944208
573	cg20379719 | ACTL6A	0.00943982
574	cg08063724 | MYCL	0.00943784
575	cg08322053 | ACYP2	0.00943764
576	cg00812799 | IL17D	0.00943229
577	cg19257297 | PLEKHM3	0.00942163
578	cg17645541 | MIP	0.00941991
579	cg13001142 | STXBP5	0.00941689
580	cg08553913 | LASP1	0.00940458
581	cg16721348 | ZFAND6	0.00939321
582	cg25549378 | PRNCR1	0.00938785
583	cg01394000 | PLEKHG1	0.00938437
584	cg05705068 | NDUFAF6	0.00938112
585	cg01081390 | PIGS	0.00938079
586	cg08422803 | ITGB2-AS1	0.00937877
587	cg07052546 | COL25A1	0.00937592
588	cg04415310 | ZNF664-RFLNA	0.00937308
589	cg12900732 | TRIP12	0.00936306
590	cg10729412 | GRID2	0.0093562
591	cg07834743 | ADAMTS16	0.00935325
592	cg16609459 | ELK3	0.00934276
593	cg27497751 | MAP2K7	0.00934266
594	cg08251543 | GRK3	0.00934118
595	cg07993480 | CDC123	0.00932177
596	cg07168142 | KAT2A	0.00931904
597	cg13484693 | ARID1B	0.00931549
598	cg19904764 | MAT1A	0.00930368
599	cg13178755 | MAP3K20	0.00929287
600	cg14007036 | GPR101	0.00929259
601	cg14772615 | HCG24	0.00929102
602	cg15357075 | GRAMD1B	0.00929041
603	cg09667721 | RPUSD4	0.00928885
604	cg21650436 | ADCY6	0.00928698
605	cg10721066 | SELPLG	0.00928609
606	cg13575798 | SND1	0.00928559
607	cg13693517 | TASP1	0.00928418
608	cg26381730 | DLGAP2	0.00928049
609	cg10967101 | DPY19L2	0.00928011
610	cg21842536 | PLEKHA2	0.00927989
611	cg24440196 | GLYATL1	0.00927034
612	cg09522454 | FAM110B	0.00926964
613	cg06872351 | CNTRL	0.00926471
614	cg25846153 | TAMM41	0.00926044
615	cg17758673 | RGS12	0.00926015
616	cg22175237 | KLF15	0.0092525
617	cg00684790 | PRR25	0.00924601
618	cg23526980 | ZIM3	0.00924435
619	cg02617100 | LINC00673	0.00924364
620	cg07008733 | SCHIP1	0.00923397
621	cg19839236 | RYR3	0.00923002
622	cg21090033 | TM4SF19	0.00922186
623	cg14430524 | PJA1	0.00921341
624	cg26344619 | FLVCR2	0.00920783
625	cg12145928 | SLC10A2	0.00920705
626	cg13681753 | LOC643339	0.00920216
627	cg05082781 | NRG1	0.00920119
628	cg07168939 | PSCA	0.00919667
629	cg06173216 | MAL2	0.00919627
630	cg22806233 | ASTN2	0.00919621
631	cg08519799 | JAZF1-AS1	0.00919619
632	cg09732070 | SPATS2	0.00918837
633	cg01741041 | ACTB	0.009182
634	cg14827469 | ADAMTS12	0.00917975
635	cg09161245 | PSAP	0.00917736
636	cg01101448 | KIAA2012	0.00916398
637	cg03166508 | PAPSS2	0.00915442
638	cg03922048 | YTHDF3	0.00915346
639	cg02712587 | EIF2AK4	0.0091448
640	cg16208084 | KAT2A	0.00913931
641	cg14380097 | GLI2	0.00913869
642	cg07380641 | B4GALT5	0.0091381
643	cg23516770 | CHD9	0.00913123
644	cg23204398 | NSMCE2	0.00912606
645	cg20000974 | BC21 | TRAF3	0.00912574
646	cg00071622 | SGMS2	0.00912552
647	cg12360330 | CENPJ	0.00912521
648	cg11199714 | SUSD1	0.00912348
649	cg13799087 | LINCR-0002	0.00911496
650	cg08791347 | FRMD4A	0.00909996
651	cg24046994 | NISCH	0.00909265
652	cg14274379 | TIAM2	0.0090922
653	cg06328777 | SASH3	0.00909105
654	cg22808178 | GUCY2GP	0.00908364
655	cg05407235 | PDE6A	0.00908341
656	cg18141646 | KIF26B	0.00907804
657	cg01033005 | SLC7A9	0.00906463
658	cg20024324 | KIF13B	0.00906189
659	cg12359279 | BC21 | MX1	0.0090596
660	cg19622675 | PFDN1	0.00905663
661	cg12904576 | MYH14	0.00904579
662	cg20043269 | CRYBG1	0.00904376
663	cg04491155 | ADCK1	0.00904036
664	cg06627041 | OPCML	0.00904031
665	cg01475684 | FAM107B	0.00903456
666	cg21020906 | MRPS9-AS2	0.00903273
667	cg09127764 | STXBP5-AS1	0.00902574
668	cg03096471 | DCUN1D4	0.0090214
669	cg16415116 | PPFIBP2	0.00902024
670	cg09915072 | SMCHD1	0.00901224
671	cg22862003 | BC21 | MX1	0.00901138
672	cg07596065 | KLHDC7B	0.00900979
673	cg09383245 | TC11 | HLA-DPB2	0.00900575
674	cg02333960 | COX19	0.00900488
675	cg21758197 | OTUD5	0.00900114
676	cg06595292 | HORMAD2	0.00899874
677	cg23942064 | ANKFY1	0.00899585
678	cg07386008 | SIPA1L2	0.00898655
679	cg13004290 | KAZALD1	0.00898624
680	cg09764150 | ESR2	0.00898374
681	cg22066020 | MTURN	0.00898282
682	cg15725086 | CSTF3-DT	0.00898069
683	cg22544658 | PTPRM	0.00897537
684	cg12705389 | FGF13	0.0089675
685	cg12167803 | DIPK1A	0.00896489
686	cg21946241 | EPHA6	0.00896351
687	cg00091178 | MUC20	0.00896348
688	cg03980745 | LIN28A	0.00896305
689	cg06676354 | ADAM12	0.00896116
690	cg19860695 | SOWAHD	0.00894923
691	cg15159661 | NIPA1	0.00894796
692	cg14843459 | C8B	0.00893889
693	cg23094614 | FEZ2	0.00893877
694	cg06502011 | LOC101929710	0.00893032
695	cg25519217 | SVOP	0.0089269
696	cg23575099 | LGALS3	0.00891829
697	cg10051543 | CCDC6	0.0089161
698	cg00969478 | TO21 | IFI44L	0.00890762
699	cg15353589 | TRAF3IP3	0.00890729
700	cg04470054 | RPTOR	0.00890424
701	cg26724546 | LINC00536	0.00890247
702	cg03247739 | CREBBP	0.00890157
703	cg13489005 | ARHGEF9	0.00890152
704	cg08016059 | FUS	0.00889948
705	cg25195424 | PLXNC1	0.00888113
706	cg13612652 | FGF9	0.0088796
707	cg03437186 | ADCY1	0.00887309
708	cg12062099 | WDR63	0.00886942
709	cg19356612 | PTGFRN	0.00886933
710	cg10781704 | NRBF2	0.00886161
711	cg04552852 | TSPAN4	0.00885333
712	cg08086812 | TMEM244	0.00885248
713	cg03625547 | ZEB2	0.00884503
714	cg11197020 | SMIM25	0.00884502
715	cg14361734 | SOX5	0.00884183
716	cg11705100 | ADRA1A	0.00883301
717	cg04602990 | PFKFB4	0.00882875
718	cg12922492 | INHBA	0.00882551
719	cg01206872 | KIF9-AS1	0.00881613
720	cg05713943 | MBNL2	0.00881568
721	cg09990943 | ZMYND11	0.00880653
722	cg25788869 | ATP10A	0.00880594
723	cg22073402 | DBH	0.00879966
724	cg15346781 | RSAD2	0.00879892
725	cg09179993 | CPNE2	0.00879442
726	cg15602203 | FAM214A	0.00878598
727	cg19373813 | HOXD9	0.00878527
728	cg04263763 | SYNM	0.00878232
729	cg03104298 | HTATSF1	0.00877238
730	cg06897548 | TAB1	0.00877132
731	cg15560884 | LOC100288069	0.00876267
732	cg08575843 | FBXO38	0.00875668
733	cg25645956 | TENM3	0.00875271
734	cg06471194 | CHD6	0.00874891
735	cg22642347 | PDE12	0.00873994
736	cg00102886 | AFDN	0.00873624
737	cg22926869 | HHLA2	0.00873403
738	cg22571654 | MED12L	0.00873302
739	cg18852604 | LOC101927798	0.0087327
740	cg02685435 | IQCE	0.00872916
741	cg17322884 | TPH2	0.00872673
742	cg08186005 | ITPR2	0.00871249
743	cg27351844 | CCDC188	0.00870695
744	cg02172658 | TRPM5	0.00870434
745	cg01987047 | GPCPD1	0.00869917
746	cg12875848 | SLC23A2	0.00869063
747	cg24483689 | RASSF4	0.00868879
748	cg06095433 | C7orf77	0.00868628
749	cg19160433 | AUTS2	0.00868203
750	cg08356855 | ZNF488	0.00866839
751	cg06767010 | SPSB4	0.00866558
752	cg05147108 | OCRL	0.00866557
753	cg12170933 | DICER1	0.00865897
754	cg11657018 | NREP	0.00865018
755	cg11325764 | ATL1	0.00864651
756	cg00597118 | AZIN1	0.00863659
757	cg07157614 | ZNF804B	0.00863638
758	cg16941122 | UBAC2	0.00862926
759	cg21158178 | PHF8	0.00862234
760	cg19826026 | ARHGDIB	0.00861944
761	cg07262012 | RBM33	0.00860383
762	cg04688366 | THSD7A	0.0085999
763	cg00491255 | TEPP	0.00859862
764	cg21071116 | SLC25A21	0.00858995
765	cg14060364 | KIFC3	0.00858905
766	cg03725309 | SARS1	0.0085865
767	cg26521278 | CCDC60	0.00858576
768	cg03100906 | COTL1	0.00858041
769	cg12563872 | CRKL	0.00857703
770	cg23173617 | SVOP	0.00857041
771	cg01975373 | PDE7A	0.00857018
772	cg24162801 | C1orf21	0.00856799
773	cg06804705 | LINC00114	0.00856603
774	cg16199914 | AFF4	0.00856388
775	cg26739199 | C17orf77	0.00856177
776	cg13765236 | FAM155B	0.00855597
777	cg07179996 | MUC13	0.00855265
778	cg19020860 | TMPRSS2	0.00854859
779	cg14960733 | EDDM3B	0.0085445
780	cg11626153 | RNF7	0.00854315
781	cg13794460 | FBXO8	0.00854142
782	cg03071146 | ASB3	0.00853472
783	cg22083298 | TKTL2	0.0085195
784	cg25607383 | BC21 | DDR1	0.00850662
785	cg16984296 | OR51E2	0.00850442
786	cg17782974 | TRIM8	0.0084973
787	cg21908972 | PLPP2	0.00849479
788	cg22356061 | SNAP47	0.00849218
789	cg07686944 | SCML1	0.0084861
790	cg03489069 | TM4SF20	0.00848325
791	cg18938190 | PRKCZ	0.00847709
792	cg24553870 | CELF5	0.00847463
793	cg20311197 | KLHL2	0.00847122
794	cg25112191 | RORC	0.00847111
795	cg01070250 | COX3	0.00846689
796	cg01475204 | MBP	0.00846618
797	cg02183531 | CCT4	0.00846104
798	cg16886414 | RPTOR	0.00845281
799	cg15975187 | XIRP2	0.00844969
800	cg02003183 | CDC42BPB	0.00844786
801	cg11432943 | CLMP	0.00843709
802	cg12192120 | DLGAP2	0.00843557
803	cg27028038 | LRBA	0.00843529
804	cg13009814 | ARHGAP36	0.00842975
805	cg10548700 | THG1L	0.00842878
806	cg24158728 | TMCO3	0.0084214
807	cg22144450 | ORMDL3	0.00841907
808	cg24926719 | RABGAP1L	0.00841855
809	cg22312091 | TUSC3	0.00841547
810	cg03371857 | CARMIL1	0.00841481
811	cg04940901 | DNAH1	0.00841071
812	cg26786017 | WWOX	0.00840696
813	cg16007266 | NLRC5	0.00840141
814	cg10728454 | GPR176	0.00840039
815	cg06833967 | SOX5	0.00839938
816	cg26472089 | MAPK14	0.00839697
817	cg20870752 | PHF14	0.00839063
818	cg00794853 | AKAP12	0.00838456
819	cg06441763 | SVIL-AS1	0.00838341
820	cg03149641 | CD2AP	0.00838194
821	cg06015525 | ARHGAP9	0.00837558
822	cg14293575 | USP18	0.00836932
823	cg13057239 | GPM6A	0.00836877
824	cg14419604 | LINC01934	0.00836232
825	cg00683922 | PFKFB2	0.00835639
826	cg24965026 | DENND5B	0.00835514
827	cg24785526 | FARP1	0.00835484
828	cg23101876 | LINC02483	0.00835366
829	cg00581979 | INAFM1	0.00834645
830	cg00555933 | PRDM1	0.00834399
831	cg14728380 | SECTM1	0.00833741
832	cg01815889 | PDSS1	0.00833716
833	cg12232012 | FAM238C	0.0083359
834	cg06846719 | SINHCAF	0.00833353
835	cg20348344 | BCOR	0.00832627
836	cg16890879 | ARX	0.00832582
837	cg03596592 | NKAIN1	0.00832446
838	cg17974460 | MPP4	0.00831904
839	cg15372372 | OR5D18	0.00830981
840	cg24942343 | ELP5	0.00830415
841	cg07206985 | LRBA	0.00830051
842	cg10032230 | BABAM2	0.00829938
843	cg18900270 | LEF1	0.00829136
844	cg17158894 | LINC00930	0.0082882
845	cg10112117 | GPATCH2	0.0082878
846	cg00142072 | WT1	0.00828181
847	cg23540819 | ASAH1	0.0082814
848	cg26967154 | TSC22D1	0.00827998
849	cg27183311 | CDC42BPA	0.00827955
850	cg26202458 | TNFSF15	0.00827919
851	cg13931891 | LINC00265	0.00827825
852	cg21179831 | DDX39B	0.00827709
853	cg18613344 | RIMBP2	0.00827692
854	cg19726803 | ADAM28	0.0082719
855	cg02642924 | GRIP1	0.00826281
856	cg02923490 | ZFAND3	0.00826187
857	cg13836957 | CARF	0.00825208
858	cg20930244 | GMDS	0.00825063
859	cg03799192 | DISC1	0.00824895
860	cg10687153 | GBP4	0.00824189
861	cg14387452 | MLLT3	0.00824134
862	cg18742441 | ATP6AP1	0.0082394
863	cg09586442 | DGKH	0.00823877
864	cg15447971 | COL14A1	0.00823551
865	cg11894854 | AKR1C4	0.00823459
866	cg15999964 | ZNF608	0.00822842
867	cg01055868 | FOXP1	0.00822582
868	cg20380468 | FYB1	0.00822557
869	cg09953946 | TNS3	0.00822487
870	cg23904581 | LOC101928414	0.00822071
871	cg01635475 | GOLIM4	0.00821953
872	cg02139338 | STK32C	0.00821225
873	cg21479731 | CFAP99	0.00820679
874	cg06146377 | CDH20	0.008204
875	cg12441066 | MSI2	0.00820287
876	cg13593647 | CLHC1	0.00820206
877	cg05023691 | RGS13	0.00819578
878	cg12431299 | KIF1A	0.00819566
879	cg15044533 | PBX3	0.00818487
880	cg13186010 | ARHGAP42	0.0081834
881	cg04556432 | SETD3	0.00818309
882	cg08865099 | EVX1	0.0081821
883	cg12416561 | CFAP299	0.00818116
884	cg06507590 | TENM2	0.00818105
885	cg24903767 | JARID2	0.00817845
886	cg07839906 | OR2F1	0.00816707
887	cg17717300 | COQ7	0.00816334
888	cg07099009 | CRIM1	0.00816153
889	cg02765418 | RIF1	0.00816039
890	cg09346667 | BC21 | HLA-A	0.00816023
891	cg05484940 | KRTAP11-1	0.00815774
892	cg00991520 | MIR607	0.00815754
893	cg04164130 | TTC6	0.00814937
894	cg14260002 | LEPROTL1	0.00814192
895	cg19965595 | VIPR2	0.00813898
896	cg11632268 | NDUFS7	0.00813894
897	cg02572463 | SEMA3E	0.00812608
898	cg12575794 | VIPR1	0.00812481
899	cg27616854 | ZAP70	0.00812035
900	cg02558026 | MIR762HG	0.0081199
901	cg03546163 | FKBP5	0.00811863
902	cg14003328 | TUBB6	0.00811579
903	cg06752040 | FAM107B	0.00811442
904	cg19045002 | BAHCC1	0.00811392
905	cg04388666 | HHIPL1	0.00811148
906	cg14551152 | SMYD3	0.00811108
907	cg01022869 | LINC02208	0.00811107
908	cg06719065 | MCPH1	0.00810628
909	cg23530553 | HOXB-AS1	0.00810547
910	cg12374610 | NNMT	0.008093
911	cg16934651 | EHD2	0.00808907
912	cg11399136 | XYLT1	0.00808434
913	cg09382175 | TC21 | BRD2	0.00808317
914	cg02402217 | NOX5	0.00808002
915	cg00492070 | CD47	0.00807622
916	cg06460600 | OVOL1	0.0080732
917	cg05302721 | MACROD2	0.00807089
918	cg00158770 | CSGALNACT1	0.00806917
919	cg12785689 | EIF6	0.00806812
920	cg11699666 | SLC35B2	0.00806535
921	cg07777115 | CEP72	0.00806383
922	cg20453861 | ACVR1	0.00805674
923	cg09368708 | BC21 | MSH5	0.00805115
924	cg26721436 | TMEM108	0.00805015
925	cg06469850 | ALDOB	0.00804721
926	cg20949502 | EXOC2	0.00804278
927	cg24669389 | DDX60L	0.00804209
928	cg07408779 | LTBP3	0.00803438
929	cg14968743 | PTPN11	0.00803267
930	cg07261848 | ACTL6A	0.00802564
931	cg26553797 | SCMH1	0.00802439
932	cg16611662 | URB1	0.00802206
933	cg07815522 | PARP9	0.00802131
934	cg10547050 | PHF12	0.00801393
935	cg13696545 | ERC2	0.00801301
936	cg18808285 | ZC3H14	0.00801242
937	cg05767404 | GCSAML	0.00800485
938	cg05522554 | ANK1	0.00800194
939	cg17512748 | TCERG1	0.00800065
940	cg03278670 | FGFR1OP	0.00800061
941	cg12356311 | GATA6-AS1	0.00799948
942	cg19161859 | LOC101927560	0.00799022
943	cg06464087 | DEC1	0.00798673
944	cg18448246 | MCPH1	0.00797843
945	cg19132586 | FRY	0.00797783
946	cg12014368 | MRAP	0.00797498
947	cg10392172 | BATF2	0.00797498
948	cg07842818 | SMOC2	0.00796418
949	cg20450082 | COL12A1	0.00795581
950	cg07230676 | GPRC5D-AS1	0.00795434
951	cg19660720 | GRK3	0.00794954
952	cg06398242 | PRKCE	0.00794485
953	cg19873923 | TC2N	0.00793806
954	cg12614687 | OTP	0.00793614
955	cg10604703 | WDR5	0.00793432
956	cg08985853 | TENM2	0.00792639
957	cg19371652 | OAS2	0.00792599
958	cg10885338 | ECRG4	0.00792569
959	cg04350530 | MAML3	0.0079229
960	cg17332415 | LINC02669	0.00792262
961	cg14928873 | PTPRQ	0.00792128
962	cg12498895 | DLK2	0.0079208
963	cg05912020 | CHD6	0.00791655
964	cg09234474 | DUSP14	0.00791542
965	cg04481170 | RARRES1	0.00790989
966	cg15718035 | ZC3H8	0.00790844
967	cg17345859 | ZNF12	0.00790646
968	cg03146371 | SCIMP	0.0079016
969	cg18366199 | SYNJ2BP-COX16	0.00789208
970	cg18349022 | ZSCAN25	0.00788745
971	cg12065738 | MYO18A	0.0078838
972	cg17083982 | KIF5A	0.007883
973	cg11399974 | LOC101929210	0.00787527
974	cg20225915 | PIDD1	0.0078724
975	cg14770815 | GGACT	0.00786658
976	cg12183134 | CROCC2	0.00786558
977	cg06367881 | ARID5B	0.00786526
978	cg03046817 | MSI2	0.00786285
979	cg22193913 | UBE2L3	0.00785997
980	cg13284933 | TMC7	0.00785482
981	cg01432055 | SLC12A8	0.00785123
982	cg25888757 | BC21 | MX1	0.00783832
983	cg03158329 | LINC00607	0.00783419
984	cg05458554 | TMEM64	0.00783156
985	cg10468550 | SORBS2	0.00782865
986	cg17686260 | MGMT	0.00782555
987	cg22443530 | NGLY1	0.00782505
988	cg00876175 | PEX5L	0.00781959
989	cg27245147 | RNF166	0.00781672
990	cg14167109 | MAML2	0.00781467
991	cg11185785 | COL4A5	0.00781196
992	cg06649437 | PPP4R1L	0.00780471
993	cg00219756 | LOC100506098	0.00780388
994	cg03764791 | NIPBL	0.00780282
995	cg20381404 | AMACR	0.00779918
996	cg27089079 | DLEU1	0.00779829
997	cg21538431 | HCN1	0.00779341
998	cg20863771 | FAM227A	0.00779307
999	cg11615669 | NAA50	0.00779043
1000	cg00302003 | RAET1E	0.00779035
1001	cg23385817 | GDF2	0.00778545
1002	cg23243277 | CRYBA2	0.00778375
1003	cg24429175 | CPED1	0.00778237
1004	cg02830467 | MYCT1	0.00778122
1005	cg06775922 | KCNT2	0.00778016
1006	cg21281086 | DDX4	0.00777959
1007	cg02309459 | ATP6V1H	0.00777581
1008	cg06000353 | VNN1	0.00777331
1009	cg12832435 | SMIM31	0.00776114
1010	cg24105744 | UBE2D2	0.00775968
1011	cg07747559 | NAAA	0.00774973
1012	cg19617033 | ANKRD42	0.00774612
1013	cg26886614 | ZZEF1	0.00773781
1014	cg04400577 | ACBD5	0.00773521
1015	cg07181879 | LOC102724710	0.0077344
1016	cg13242895 | ESRRG	0.00773234
1017	cg14172126 | DIPK1B	0.00772549
1018	cg19273683 | ECE1	0.00772421
1019	cg25794707 | KLHL2	0.00772262
1020	cg10011356 | ECPAS	0.0077224
1021	cg26906638 | PDZRN4	0.00771595
1022	cg15619756 | XYLT1	0.00771115
1023	cg14397289 | IKBKG	0.00770855
1024	cg06400319 | SPRR2B	0.00770351
1025	cg23608915 | MAP4K4	0.00769736
1026	cg22594098 | NDUFS4	0.00769735
1027	cg11170544 | TTC22	0.0076948
1028	cg25297348 | TASP1	0.00768336
1029	cg11625382 | LOC101927824	0.00768317
1030	cg05471295 | DTD2	0.00768128
1031	cg19118077 | AKR1C3	0.00768025
1032	cg10185639 | DCDC2	0.00767502
1033	cg05889171 | GRAMD1B	0.00767263
1034	cg09890930 | SARNP	0.00767088
1035	cg09896211 | VAV3	0.00766971
1036	cg26829471 | LINC00536	0.00766883
1037	cg14651842 | PALLD	0.00766206
1038	cg15027165 | CYP4B1	0.00765628
1039	cg09588020 | WASF2	0.00765557
1040	cg10647196 | LMAN1L	0.00765491
1041	cg07578718 | H4C7	0.00765283
1042	cg08857108 | BEND7	0.00765199
1043	cg00616572 | TEKT5	0.00765196
1044	cg10177827 | MIR381	0.00764878
1045	cg21339926 | CLMN	0.00764428
1046	cg21983255 | MPPE1	0.00763644
1047	cg09439722 | SDK1	0.0076316
1048	cg21963179 | STAMBPL1	0.00762577
1049	cg26505274 | OASL	0.00762404
1050	cg23263840 | RFFL	0.00762297
1051	cg04555780 | MASP1	0.00762254
1052	cg25722431 | SMURF1	0.00762104
1053	cg18300425 | KAZN-AS1	0.0076192
1054	cg27365342 | PHACTR1	0.00761838
1055	cg00229231 | SMAP2	0.00761808
1056	cg22561883 | HAUS7	0.00761771
1057	cg18989085 | OPCML	0.00761364
1058	cg20128365 | MED30	0.00761275
1059	cg26830789 | CAMK2D	0.0076111
1060	cg13033509 | SRFBP1	0.00760993
1061	cg25927551 | HLA-F-AS1	0.00760199
1062	cg08441560 | RYR1	0.00759699
1063	cg04040227 | ZNF366	0.00759604
1064	cg09390459 | MECOM	0.00759082
1065	cg00470855 | LARS2	0.00758711
1066	cg23283320 | PRMT2	0.00758519
1067	cg24261177 | C8orf37-AS1	0.00758194
1068	cg21810086 | IL7R	0.00757936
1069	cg00381193 | KCNIP1	0.00757909
1070	cg14750551 | PARP14	0.0075788
1071	cg05197660 | DIS3L2	0.0075782
1072	cg03639328 | CYTH3	0.00757817
1073	cg20527089 | HS3ST1	0.00757597
1074	cg06668396 | ANKRD44	0.00757407
1075	cg21271185 | CRTC3	0.00757208
1076	cg01593673 | HOXB3	0.00757078
1077	cg12490092 | RABAC1	0.00756978
1078	cg05658730 | CAB39	0.00756936
1079	cg14664875 | VIT	0.0075663
1080	cg26719170 | CFL2	0.00756415
1081	cg26943001 | SPAG8	0.00756346
1082	cg14854329 | ZDHHC11B	0.00756223
1083	cg03234777 | JAML	0.00756
1084	cg03493089 | ASB18	0.00755907
1085	cg18877558 | POTEF	0.00755359
1086	cg04581613 | TELO2	0.00755294
1087	cg20597646 | PCDH19	0.00755291
1088	cg03663749 | GALNT12	0.0075455
1089	cg18410821 | NME7	0.00754397
1090	cg27408085 | ADGRB2	0.00754174
1091	cg00592803 | PHF13	0.00753194
1092	cg04508912 | AGR2	0.00752448
1093	cg23515269 | FAT4	0.00752423
1094	cg06376496 | GVQW3	0.00752349
1095	cg14970481 | TRAK2	0.00751977
1096	cg07497120 | FOCAD	0.0075186
1097	cg10051814 | ERRFI1	0.00751714
1098	cg21248987 | SDK1	0.00751645
1099	cg15705235 | LOC101926944	0.00751412
1100	cg13255416 | NKD1	0.00750992
1101	cg01764979 | STARD13	0.0075044
1102	cg22859396 | BAALC	0.00750361
1103	cg26811051 | SIGLECL1	0.00750082
1104	cg09648092 | ABCA9	0.00750001
1105	cg22339338 | TAGLN2	0.00749847
1106	cg16633730 | STARD10	0.00749638
1107	cg16664915 | XKR6	0.00749376
1108	cg20496809 | MEG8	0.0074911
1109	cg14113610 | TSPAN19	0.00748725
1110	cg23133255 | NECAB1	0.00748492
1111	cg13876756 | CPEB4	0.00748312
1112	cg23883535 | LOC100507634	0.00747842
1113	cg10778978 | INTS3	0.00747695
1114	cg04306926 | HM13	0.00747629
1115	cg09693642 | LINC02246	0.00747559
1116	cg26885442 | NRCAM	0.00747236
1117	cg05881800 | XDH	0.00747142
1118	cg03109660 | RELL1	0.0074697
1119	cg02770216 | AKAP9	0.00746656
1120	cg05907842 | MAML3	0.00746599
1121	cg01140395 | MYO5C	0.0074656
1122	cg24688549 | SIL1	0.00746548
1123	cg23981116 | TENM2	0.00745929
1124	cg13527477 | MTRES1	0.0074591
1125	cg04087712 | ANKRD30A	0.00745642
1126	cg14160221 | LINC00160	0.00745547
1127	cg21503084 | RIMS4	0.0074551
1128	cg24678928 | DDX60	0.00745118
1129	cg16326962 | NMNAT2	0.00744869
1130	cg02652202 | CERNA1	0.00744809
1131	cg01751564 | MGLL	0.00744666
1132	cg05032625 | STX18-AS1	0.00744244
1133	cg13847635 | SARDH	0.00743862
1134	cg26964634 | CEP104	0.00743729
1135	cg07896988 | TO21 | OSMR	0.00743678
1136	cg04054221 | KDM2B	0.00743495
1137	cg16819400 | FAM107B	0.00743469
1138	cg15702879 | CACNA1I	0.00743159
1139	cg18213530 | ANKRD46	0.00743013
1140	cg20541346 | KLK1	0.00743003
1141	cg02111474 | PPFIA1	0.0074297
1142	cg21130072 | EIF3E	0.00742725
1143	cg25633848 | ZNF827	0.00742468
1144	cg11565786 | PDZD2	0.00741992
1145	cg10074818 | MAGI3	0.00741548
1146	cg17467154 | NEDD4L	0.00741521
1147	cg04422164 | KATNAL1	0.00740865
1148	cg27464065 | APOLD1	0.00740832
1149	cg25560141 | ATRNL1	0.00740503
1150	cg26398251 | GGACT	0.0074003
1151	cg24495035 | SESTD1	0.00739638
1152	cg05292605 | LTBP2	0.0073912
1153	cg12821663 | PICK1	0.00738983
1154	cg22699725 | PFKFB2	0.00738747
1155	cg21532061 | ABCG8	0.00738611
1156	cg11478514 | DOCK3	0.00738553
1157	cg17594757 | NECAP2	0.00738022
1158	cg11637566 | BACH2	0.00737842
1159	cg01417378 | TC21 | NBPF18P	0.0073784
1160	cg22292390 | TPTEP2-CSNK1E	0.00737682
1161	cg04310579 | CALU	0.007374
1162	cg10147018 | EXT1	0.00736959
1163	cg12031524 | FABP4	0.0073682
1164	cg26361533 | CACNA1C	0.00736735
1165	cg06483791 | SDK1	0.00736601
1166	cg12838274 | LINC01010	0.00736591
1167	cg03680680 | DIP2C	0.00736109
1168	cg14394171 | LINC01449	0.0073599
1169	cg08888522 | IFIH1	0.0073591
1170	cg07748540 | PDGFD	0.00735436
1171	cg06335889 | CBFA2T2	0.00734915
1172	cg26880882 | USP36	0.00734883
1173	cg11603107 | KRTAP4-6	0.00734621
1174	cg12962599 | SLC1A3	0.00734542
1175	cg20901426 | OGFR	0.00734436
1176	cg14276478 | LOC100288798	0.00733535
1177	cg15077282 | PTPRD	0.0073333
1178	cg06652675 | STARD13	0.00733269
1179	cg22652934 | RUNX1	0.00733075
1180	cg00031708 | FAM126A	0.00732969
1181	cg12182815 | LATS2	0.00732823
1182	cg23950278 | TRAF6	0.00732699
1183	cg16644365 | BLOC1S6	0.00732665
1184	cg08011959 | MON1B	0.0073252
1185	cg02234487 | CNTN1	0.00731984
1186	cg03052078 | STXBP5	0.00731844
1187	cg01806295 | ARHGEF28	0.0073182
1188	cg11793573 | EMCN	0.0073158
1189	cg05658793 | DGCR6	0.00731396
1190	cg17616862 | DLG2	0.00731345
1191	cg05133339 | ST6GAL1	0.00731159
1192	cg08232688 | CHRNB1	0.00730928
1193	cg07339310 | NFX1	0.00730757
1194	cg23521294 | ARHGEF7	0.00729969
1195	cg04533591 | RPL39	0.00729861
1196	cg22028727 | LINC00243	0.00729723
1197	cg20866785 | ARHGAP10	0.00729694
1198	cg24379220 | CLTCL1	0.00729055
1199	cg16940259 | GPR137B	0.00728852
1200	cg25113343 | THSD7A	0.00728824
1201	cg13359301 | ZNF398	0.007286
1202	cg06298701 | NCOA4	0.00728307
1203	cg04337594 | AP2A2	0.00727985
1204	cg07748875 | BEX2	0.00727657
1205	cg24660824 | SACS	0.00727446
1206	cg13114145 | CECR2	0.00727112
1207	cg23575571 | PDE4DIP	0.00725858
1208	cg02588867 | FGF13	0.00725298
1209	cg13289769 | SEL1L3	0.0072521
1210	cg01483249 | SLC35A5	0.0072484
1211	cg26768155 | MRTFA	0.00724772
1212	cg05449469 | GPR50	0.00724613
1213	cg15665881 | RSL1D1	0.00724288
1214	cg00663002 | PDZD2	0.00724116
1215	cg16686816 | RPGR	0.00724061
1216	cg09095972 | ASTN2	0.00723695
1217	cg19905947 | PTPRR	0.00723614
1218	cg12850271 | CRYBG1	0.00723561
1219	cg19479687 | TSEN2	0.00723157
1220	cg11541881 | C1orf21	0.00723154
1221	cg04747406 | ANK3	0.00722692
1222	cg20306093 | CLYBL	0.00722666
1223	cg01305808 | C2orf80	0.00722206
1224	cg10134583 | SIPA1L1	0.00722059
1225	cg05370569 | COG7	0.00721988
1226	cg14711543 | TCEAL2	0.00721937
1227	cg03103549 | CRNKL1	0.00721798
1228	cg21416692 | PHC2	0.00721617
1229	cg00754617 | FAM83E	0.00721539
1230	cg11062893 | SNRNP200	0.00721452
1231	cg02641941 | SLC2A13	0.00721221
1232	cg08945443 | MSS51	0.00721215
1233	cg00419847 | DAP	0.00720964
1234	cg04092800 | PTGER4	0.0072087
1235	cg01723995 | ROR1	0.00720807
1236	cg09797063 | ZNF571-AS1	0.00720327
1237	cg26794206 | FUS	0.0072028
1238	cg20335712 | CREB5	0.00719805
1239	cg14231049 | FPGT-TNNI3K	0.00719735
1240	cg11326184 | ZNF557	0.00719688
1241	cg09449927 | MAGI1	0.00719201
1242	cg15107286 | SSH2	0.00718966
1243	cg21167587 | RNF38	0.00718852
1244	cg03624202 | IFI6	0.00718731
1245	cg03424772 | ACVR1C	0.00718496
1246	cg21149944 | ZNF718	0.00718211
1247	cg11492723 | LINC00690	0.00718113
1248	cg10253317 | RTTN	0.00717897
1249	cg21156756 | AKAP6	0.0071779
1250	cg02413048 | TENM2	0.00717762
1251	cg26738880 | DPP6	0.00717755
1252	cg02729030 | IMMP2L	0.00717699
1253	cg03862291 | CHD7	0.00717523
1254	cg06192883 | MYO5C	0.00717374
1255	cg23786818 | MAP7	0.00717142
1256	cg20051420 | OPCML	0.00717127
1257	cg10585941 | SMYD2	0.0071692
1258	cg07850210 | CEP131	0.00716344
1259	cg02589406 | LOC105379143	0.00715966
1260	cg26371656 | TANGO6	0.00715768
1261	cg11182257 | SHTN1	0.00715046
1262	cg16141839 | XPO7	0.00714976
1263	cg02372677 | AOX3P-AOX2P	0.00714895
1264	cg09858348 | OR7G3	0.00714753
1265	cg21732654 | LOC101929058	0.0071474
1266	cg04213522 | PPP1R36	0.00714695
1267	cg03641740 | PPP3CA	0.00714643
1268	cg01869769 | WIPF3	0.00714441
1269	cg21685168 | MYB	0.00714032
1270	cg04248502 | ADARB2	0.00713983
1271	cg24408769 | JARID2	0.00713681
1272	cg14232870 | SHANK2	0.00713219
1273	cg01812327 | SYNPO2	0.00712864
1274	cg04059337 | FGFR2	0.00712558
1275	cg22637030 | ULK4	0.00712518
1276	cg19789172 | MTURN	0.00712353
1277	cg06566952 | LINC02037	0.00712242
1278	cg03165416 | PBX4	0.00711896
1279	cg02750391 | SPON1	0.00711765
1280	cg24397939 | MYOSLID-AS1	0.00711736
1281	cg09978401 | PRPS2	0.00711729
1282	cg19568022 | AKAP13	0.00711317
1283	cg17196591 | ENDOD1	0.00710861
1284	cg18074276 | OR5M8	0.00710694
1285	cg22934824 | OVCH1-AS1	0.00710614
1286	cg07730100 | L3MBTL3	0.00710147
1287	cg13295546 | RASSF9	0.0070981
1288	cg09278217 | GRK3	0.00709554
1289	cg16341979 | IFI27	0.00709321
1290	cg03811055 | RBBP7	0.00709064
1291	cg24132146 | PHACTR1	0.00708858
1292	cg03874536 | TSR2	0.00708724
1293	cg07245150 | CBS	0.00708703
1294	cg03555188 | TMPRSS7	0.00708487
1295	cg02191460 | ADCY10P1	0.00708436
1296	cg11022060 | CPEB1	0.0070813
1297	cg06881965 | DCAF5	0.00707923
1298	cg27380552 | FPGT-TNNI3K	0.00707902
1299	cg17095908 | PKNOX2	0.00706751
1300	cg22653982 | DIO2-AS1	0.0070669
1301	cg04988105 | MPRIP	0.00706354
1302	cg23072823 | SLC6A6	0.00706309
1303	cg21657826 | ENPP1	0.00705952
1304	cg24203465 | GNAS	0.0070592
1305	cg05209405 | NCOA7	0.0070494
1306	cg16064932 | MYLK3	0.00704665
1307	cg20894023 | SYNE2	0.00704493
1308	cg26580527 | MID1	0.00704142
1309	cg03043696 | GNB1	0.00703575
1310	cg23902821 | GRIK1	0.00702789
1311	cg09391459 | ARHGAP6	0.00702729
1312	cg18288035 | EBF1	0.00701686
1313	cg15518353 | MX1	0.00701665
1314	cg24185736 | TP53BP2	0.00701553
1315	cg03518772 | CT47B1	0.00701484
1316	cg07680530 | LINC01344	0.00701427
1317	cg24931094 | MCTS1	0.007014
1318	cg22053904 | HCG17	0.00701209
1319	cg22623236 | PDE10A	0.00701206
1320	cg05317381 | PNPLA7	0.00700911
1321	cg22816909 | CCDC24	0.00700689
1322	cg16639540 | NINJ2	0.007006
1323	cg24544594 | LINC00028	0.00700596
1324	cg14694205 | GMPS	0.00700277
1325	cg08642707 | NAP1L4	0.00700264
1326	cg17304808 | ABL2	0.00700219
1327	cg19589317 | CHSY1	0.00700165
1328	cg23120101 | MCC	0.00700146
1329	cg13544946 | TLN1	0.00699977
1330	cg24678869 | DENND4B	0.00699967
1331	cg15831905 | NEK2	0.00699928
1332	cg17960481 | KRT87P	0.00699765
1333	cg04301378 | LOC646588	0.00699687
1334	cg12865025 | TC21 | HLA-DPA1	0.00699646
1335	cg01324000 | CMTR2	0.00699564
1336	cg07993092 | CTTNBP2	0.0069921
1337	cg21773297 | MYOM2	0.00699047
1338	cg06388937 | TRIM8	0.00698924
1339	cg05740793 | MIR4485	0.00698904
1340	cg01285145 | TMEM104	0.00698426
1341	cg13470160 | CDC14B	0.00698408
1342	cg05764570 | HLA-DQB2	0.00698389
1343	cg00417746 | GPM6A	0.00698278
1344	cg17640371 | LINC00353	0.00698217
1345	cg22832883 | FBXO27	0.00698089
1346	cg05776323 | ADAMTS4	0.00697988
1347	cg02428265 | PRKCA	0.00697952
1348	cg22087189 | CTTN	0.00697816
1349	cg07895206 | UBE2QL1	0.00697806
1350	cg10364121 | APP	0.006977
1351	cg10415767 | SREBF1	0.00697644
1352	cg20366862 | SETD2	0.00697487
1353	cg25345722 | SAMD7	0.0069742
1354	cg04659124 | TRIML1	0.00697215
1355	cg05325481 | MYADM	0.00696705
1356	cg01891966 | HOXA10-HOXA9	0.00696349
1357	cg08663613 | CA10	0.00696181
1358	cg03894650 | CTNND2	0.00695973
1359	cg17452310 | SPART	0.00695774
1360	cg11499323 | PRDM11	0.00695593
1361	cg21724662 | IL33	0.00695575
1362	cg22941433 | ENOX2	0.00695442
1363	cg22670222 | WDFY2	0.00694927
1364	cg01698105 | CARMIL1	0.00694758
1365	cg03387353 | RAB2A	0.00694643
1366	cg17355877 | PRKCZ	0.00694521
1367	cg26736487 | LMF1	0.00694471
1368	cg18293934 | TMEM131L	0.0069402
1369	cg17407400 | WDR7	0.00693924
1370	cg01725746 | LOC388780	0.00693716
1371	cg08831522 | ATP10A	0.00693405
1372	cg27194047 | LOC101928042	0.00692978
1373	cg05598815 | TMEM179B	0.0069295
1374	cg04056359 | TCERG1	0.0069249
1375	cg02952701 | TET1	0.00692293
1376	cg09734418 | ITGB1BP1	0.00692143
1377	cg10731507 | MRAS	0.00691985
1378	cg06329261 | TTC5	0.00691848
1379	cg08240090 | RNF32	0.00691657
1380	cg04458195 | RAB3GAP2	0.00691627
1381	cg00004786 | LINC02364	0.00691109
1382	cg13015616 | HFE	0.00690927
1383	cg10677538 | SARDH	0.00690922
1384	cg00572586 | PLD6	0.00690867
1385	cg09941977 | SRGAP1	0.0069086
1386	cg18038372 | MGMT	0.00690348
1387	cg05060085 | TMEM18	0.00690211
1388	cg02030663 | RPL13AP3	0.00689855
1389	cg08957001 | TSNARE1	0.00689759
1390	cg07032258 | ARNTL	0.00689694
1391	cg02643440 | GRK5	0.00689488
1392	cg22074304 | C1orf105	0.0068935
1393	cg05828609 | DPYD	0.00689336
1394	cg12940993 | RNASE1	0.00689267
1395	cg13123425 | PHLDB2	0.00689112
1396	cg18564868 | ZFPM2	0.00689079
1397	cg12234870 | MSANTD2	0.00689075
1398	cg16625613 | LTF	0.00688947
1399	cg22712408 | PRDM16	0.00688809
1400	cg06181637 | PTK2B	0.00688749
1401	cg07595290 | IQSEC2	0.00688508
1402	cg02680477 | ZNF883	0.00688295
1403	cg01707425 | ZNF618	0.00687831
1404	cg24103182 | TCF4	0.00687781
1405	cg11791770 | PHRF1	0.00687734
1406	cg11062167 | RHOQ	0.00687681
1407	cg12686731 | SLC17A2	0.00687605
1408	cg05295286 | RREB1	0.00687424
1409	cg02280038 | AUH	0.00687285
1410	cg12405432 | CNIH2	0.00687237
1411	cg24714666 | TRAPPC2	0.00686844
1412	cg21224509 | IGF2BP2	0.00686809
1413	cg18342964 | GFOD1	0.00686533
1414	cg27287527 | HYAL1	0.00685947
1415	cg18416374 | SLC45A1	0.00685814
1416	cg23585102 | HIVEP2	0.00685231
1417	cg24388175 | PCCA	0.00685228
1418	cg01291202 | TPRG1	0.00685207
1419	cg15960002 | NRG2	0.00684982
1420	cg24188017 | SLC6A16	0.00684929
1421	cg01399084 | LIN54	0.00684285
1422	cg01430302 | USP10	0.00684003
1423	cg10036368 | PACRG-AS1	0.00683936
1424	cg15840554 | LINC01237	0.00683883
1425	cg26339790 | TC11 | APOBEC3G	0.00683883
1426	cg27317809 | ATP2C2	0.00683709
1427	cg05351072 | TRIM35	0.0068343
1428	cg05021207 | BLNK	0.00683207
1429	cg08183114 | PBX2	0.00683165
1430	cg14258945 | TMTC2	0.00682817
1431	cg04056757 | GRB2	0.00682769
1432	cg22781921 | KCTD16	0.00682569
1433	cg05309948 | ASCL2	0.00682549
1434	cg07884764 | CCDC88B	0.00682363
1435	cg06289844 | HEY2	0.00682258
1436	cg10093121 | CRK	0.00682156
1437	cg13837449 | AOPEP	0.00682079
1438	cg21440166 | LINC02500	0.00681968
1439	cg10673853 | C18orf54	0.00681882
1440	cg13866137 | NHS	0.00681433
1441	cg02788177 | CBFB	0.0068138
1442	cg21584052 | PRDM2	0.00681218
1443	cg18711683 | SDK1	0.00681206
1444	cg25417988 | MGAT4A	0.00681083
1445	cg17755460 | PTGFRN	0.00681068
1446	cg20083324 | GFOD1	0.00680951
1447	cg08100522 | SCN5A	0.00680777
1448	cg06220415 | RAB27B	0.00680092
1449	cg16886857 | TNFSF12	0.00679935
1450	cg26080775 | FER1L6	0.00679885
1451	cg05803913 | MID1IP1	0.00679795
1452	cg24363159 | NDC1	0.00679768
1453	cg19464016 | PRDM1	0.00679633
1454	cg23670387 | DUSP16	0.00679593
1455	cg24501493 | DLC1	0.00679568
1456	cg24587216 | CMIP	0.006794
1457	cg15371234 | CHURC1	0.00679253
1458	cg12351042 | OR2B2	0.0067905
1459	cg25204718 | ELK3	0.00679
1460	cg26829758 | CASC15	0.00678843
1461	cg05450151 | TMEM26	0.00678799
1462	cg27333612 | MAZ	0.00678302
1463	cg07256095 | LOC105376360	0.00678192
1464	cg16698903 | MICU1	0.00678043
1465	cg11469308 | LINC01280	0.0067782
1466	cg11231069 | HDAC4	0.00677757
1467	cg26965779 | HLA-H	0.00677631
1468	cg00089960 | SETD1B	0.00677534
1469	cg21327712 | DENND2D	0.00677508
1470	cg27348243 | SMAD9	0.00677501
1471	cg13818628 | MAP7D3	0.00677448
1472	cg09070261 | SPAG6	0.00677384
1473	cg20225593 | PRR5	0.00677088
1474	cg22851420 | HPCAL4	0.00677023
1475	cg21511509 | DHX35	0.00676887
1476	cg16717162 | LINC00159	0.00676752
1477	cg08568073 | SNAP47	0.00676487
1478	cg17701509 | TNS1	0.00676444
1479	cg18033594 | UVRAG	0.00676252
1480	cg18929316 | CBX1	0.00676046
1481	cg22971790 | ZNF875	0.00675785
1482	cg20163243 | ANKRD19P	0.00675743
1483	cg11630696 | ROBO1	0.00675566
1484	cg24603130 | ZCCHC2	0.00675285
1485	cg14029201 | ZNF75D	0.0067498
1486	cg03582691 | LINC02257	0.0067492
1487	cg14357897 | LOC101927769	0.00674672
1488	cg23989207 | TBCD	0.00674509
1489	cg18593395 | AOX1	0.00673736
1490	cg16313014 | CLASRP	0.00673402
1491	cg21215184 | POLH	0.00673342
1492	cg04197298 | NDUFS4	0.00673218
1493	cg15869110 | TC21 | IFITM1	0.00672988
1494	cg01933515 | C14orf132	0.00672546
1495	cg26224381 | CASP8	0.00672505
1496	cg03646821 | AGFG1	0.00672356
1497	cg08761206 | TRIO	0.00672351
1498	cg27416337 | CNOT10	0.00672343
1499	cg01973719 | TACC2	0.00672282
1500	cg07808881 | FOXN3	0.00672157
1501	cg08500505 | GZMH	0.00672131
1502	cg11148883 | SNHG22	0.00671876
1503	cg12754982 | IGF2R	0.00671467
1504	cg20107163 | BC11 | CIITA	0.00671191
1505	cg11094839 | C1QTNF1	0.00671083
1506	cg11525352 | HECW1	0.00671026
1507	cg27532770 | FGF11	0.00670932
1508	cg23071791 | TCP10	0.00670675
1509	cg24409123 | FAM78A	0.00669083
1510	cg23214760 | OGT	0.0066908
1511	cg08356564 | NBN	0.00669051
1512	cg00806262 | SNTN	0.00669035
1513	cg11261678 | BC21 | SYNGAP1	0.00669023
1514	cg17991520 | LOC100507477	0.00668999
1515	cg25445017 | CTXN2	0.0066888
1516	cg05908615 | B4GALNT3	0.00668785
1517	cg17101494 | TSC22D1-AS1	0.00668749
1518	cg12124527 | NFIA	0.00668477
1519	cg18091083 | RPTOR	0.00668395
1520	cg04576630 | REXO5	0.00668326
1521	cg23575891 | GRIN3A	0.00668319
1522	cg08461397 | SNTB2	0.00668207
1523	cg15674748 | LINC01273	0.00668191
1524	cg07067710 | LINC00900	0.00668125
1525	cg23094569 | ZNRF1	0.00668072
1526	cg15199972 | FPGT-TNNI3K	0.00667912
1527	cg13153721 | DMBT1	0.00667825
1528	cg22414262 | MIR802	0.00667813
1529	cg19501602 | SLC13A4	0.00667567
1530	cg10148841 | ROBO4	0.00667293
1531	cg13159985 | LINC00598	0.00667264
1532	cg10600701 | MECOM	0.00667187
1533	cg23214895 | LOC101928105	0.0066705
1534	cg18865207 | LY9	0.0066683
1535	cg16671301 | TERT	0.0066582
1536	cg16128096 | HIVEP3	0.00665773
1537	cg26204803 | FMNL2	0.00665463
1538	cg15846488 | TCF4	0.00665417
1539	cg04089663 | RBM19	0.00665073
1540	cg21505413 | RAP2C	0.00664631
1541	cg22019177 | DIXDC1	0.00664579
1542	cg07188096 | LRP2	0.00664515
1543	cg01254857 | TOM1L1	0.00664317
1544	cg04911518 | COCH	0.00664316
1545	cg24728008 | ARX	0.00664201
1546	cg25703243 | HHIP	0.00663954
1547	cg00501035 | GBA3	0.00663896
1548	cg15028995 | IGFL3	0.00663891
1549	cg09421562 | MPO	0.00663812
1550	cg04279471 | RAB36	0.00663396
1551	cg03655771 | B4GALT5	0.00663386
1552	cg02643214 | LINC01081	0.00663053
1553	cg17510038 | DENND4C	0.00662976
1554	cg06735626 | RIPOR3	0.00662515
1555	cg09589462 | SULF2	0.00662512
1556	cg25707145 | LINC01924	0.00662137
1557	cg26623753 | CAPN12	0.00662093
1558	cg06402589 | PTP4A3	0.00662023
1559	cg22052056 | DNMT3B	0.00661982
1560	cg16613243 | SHANK1	0.00661863
1561	cg12287055 | HTT	0.00661661
1562	cg09935466 | ANGPT1	0.00661537
1563	cg11103566 | SDC2	0.0066153
1564	cg14898366 | KDM4B	0.00661435
1565	cg27528859 | SAMD4A	0.0066109
1566	cg01756313 | MAGI1	0.00660696
1567	cg18436544 | SPATA13	0.0066066
1568	cg09791743 | CNPY3	0.00660414
1569	cg27531794 | WDR43	0.00660346
1570	cg19092845 | PDGFD	0.00660209
1571	cg06908855 | CALCR	0.00659938
1572	cg04287259 | PIK3CD	0.00659545
1573	cg03142846 | ARHGEF10	0.00659443
1574	cg10056190 | GUCY2C	0.00659402
1575	cg11553116 | SERPINB9P1	0.00659199
1576	cg20372745 | TAB3	0.00659163
1577	cg00014986 | ANAPC11	0.00659099
1578	cg14177809 | LRRC1	0.00659032
1579	cg11381759 | DTNA	0.00659021
1580	cg15635392 | HLA-DRA	0.0065896
1581	cg10174816 | ZNF75D	0.00658833
1582	cg03946922 | CLCN5	0.00658712
1583	cg06248302 | SNAPC3	0.00658456
1584	cg10632031 | RPL27	0.00658437
1585	cg08297812 | CPA6	0.00658028
1586	cg13792780 | TSACC	0.00657845
1587	cg07998286 | LINC01950	0.00657835
1588	cg13789561 | ARAF	0.00657683
1589	cg12757820 | ENDOD1	0.00657567
1590	cg02361493 | RIMBP2	0.00657461
1591	cg03278568 | ADAMTS16	0.00657238
1592	cg08719296 | TAFA5	0.00657026
1593	cg11230674 | PGA5	0.00656979
1594	cg25879365 | CAP1	0.0065692
1595	cg15966070 | CAMTA1	0.0065691
1596	cg12428378 | PGLYRP3	0.00656824
1597	cg26446086 | LINC01562	0.00656787
1598	cg20173065 | ANXA5	0.006567
1599	cg14792180 | ANKRD33B	0.00656698
1600	cg21807703 | RASSF8	0.00656696
1601	cg09073508 | MEGF6	0.00656524
1602	cg13673837 | NOTCH3	0.00656407
1603	cg07111834 | PTPN22	0.00656366
1604	cg13309716 | CTIF	0.00656203
1605	cg22224734 | EIF4G3	0.00656012
1606	cg09216670 | PIP4K2A	0.00655614
1607	cg17792108 | CACNG5	0.00655405
1608	cg00900362 | SPATA6	0.00655138
1609	cg05011216 | TSPO	0.00655091
1610	cg15493546 | LINC02362	0.00655003
1611	cg00690903 | NDUFAF7	0.00654867
1612	cg08210814 | DISC1	0.00654414
1613	cg04155830 | NDUFB4	0.00654236
1614	cg13209613 | WNT3	0.00654126
1615	cg09351395 | NEK11	0.0065411
1616	cg27185510 | SLC25A13	0.006538
1617	cg16628188 | ATP11A	0.00653556
1618	cg06132369 | CACNA2D3	0.00653528
1619	cg15977272 | EFNB1	0.00653344
1620	cg25498843 | TBC1D2B	0.00653256
1621	cg17861999 | DGKH	0.00653201
1622	cg16695714 | ADTRP	0.00653088
1623	cg26510796 | C1QTNF1	0.00653035
1624	cg16167050 | CEP170	0.006529
1625	cg06170203 | MCF2L2	0.00652891
1626	cg27336611 | COL4A2	0.00652857
1627	cg18642425 | DAGLB	0.00652571
1628	cg26859716 | ARID1B	0.00652321
1629	cg21539939 | BICRAL	0.00652313
1630	cg01403532 | LOC652276	0.0065223
1631	cg04967129 | LOC101928978	0.00652073
1632	cg20206671 | LINC02017	0.00652006
1633	cg07156138 | ADARB2	0.00651961
1634	cg20554761 | AMPH	0.00651779
1635	cg15579926 | FAM237A	0.00651707
1636	cg24951224 | UBE2D3	0.00651659
1637	cg04342594 | LINC01391	0.0065164
1638	cg25241520 | FRMPD4	0.00651326
1639	cg17822325 | SERINC2	0.00651293
1640	cg06130714 | GAS7	0.00651163
1641	cg18049904 | CDH2	0.0065102
1642	cg13711138 | MARCHF1	0.00650884
1643	cg25503730 | LINC02042	0.00650862
1644	cg22493216 | PLEKHS1	0.00650701
1645	cg11714602 | RAD50	0.00650682
1646	cg15645479 | DENND5B-AS1	0.0065051
1647	cg21436918 | METTL4	0.00650504
1648	cg12895232 | DHX16	0.00650392
1649	cg23598089 | ATP2B4	0.00650159
1650	cg05677901 | FSD1L	0.00649991
1651	cg05207724 | DUSP9	0.00649944
1652	cg11377650 | TRIM39	0.00649657
1653	cg03628820 | GATA4	0.00649239
1654	cg02849536 | CYP26B1	0.00649183
1655	cg12022272 | ZNF114	0.00649034
1656	cg03540494 | PIP5K1C	0.00648832
1657	cg11832870 | LINC01781	0.0064852
1658	cg20072963 | BIN2	0.0064844
1659	cg06942743 | ACYP2	0.00648434
1660	cg11657155 | GSTCD	0.00648289
1661	cg22592208 | VANGL2	0.00648264
1662	cg06676366 | PSMD1	0.00647925
1663	cg14557522 | RBM14	0.0064782
1664	cg05160295 | CTDSP2	0.00647729
1665	cg20885926 | PCDH9	0.00647513
1666	cg27135113 | MICALCL	0.00647355
1667	cg12424504 | LOC101927668	0.00646808
1668	cg14064762 | TRAF1	0.0064667
1669	cg27406711 | ANXA6	0.00646419
1670	cg27495636 | CASC8	0.00646362
1671	cg06488615 | COBL	0.00646175
1672	cg05863400 | CENPP	0.00645912
1673	cg18254186 | SH3PXD2A	0.00645902
1674	cg17461520 | LINC00536	0.00645869
1675	cg11749543 | ACTG1P17	0.0064586
1676	cg09666191 | SLK	0.00645556
1677	cg09985385 | MACROD2	0.00645551
1678	cg24621042 | SERPINA1	0.00645521
1679	cg14422084 | TTLL3	0.00645502
1680	cg22786137 | CCDC30	0.00645454
1681	cg01425762 | CMIP	0.00645325
1682	cg12159504 | STAT1	0.00645178
1683	cg13133084 | SH3D19	0.0064514
1684	cg01553675 | TTLL5	0.00645088
1685	cg10175393 | FREM3	0.00644885
1686	cg19907545 | PDE7B	0.00644863
1687	cg26356249 | TCAIM	0.00644774
1688	cg11154719 | SSR4	0.00644763
1689	cg15316118 | POU5F1	0.00644628
1690	cg27272723 | MOBP	0.00644523
1691	cg25768585 | MAATS1	0.00644419
1692	cg12141135 | STAC2	0.00644368
1693	cg19977866 | MTNR1B	0.00644322
1694	cg07966140 | STARD13	0.00644314
1695	cg04786990 | SAMD8	0.00644058
1696	cg10821332 | ACAA1	0.00644048
1697	cg08005915 | PKIB	0.0064403
1698	cg22523183 | LOC338963	0.00643952
1699	cg16394551 | PRDM16	0.00643857
1700	cg23287017 | HDAC9	0.00643679
1701	cg14916494 | RGS6	0.00643666
1702	cg16589260 | EGFR	0.00643472
1703	cg06041067 | PTPRN2	0.00643442
1704	cg24273484 | ROCK1	0.00643365
1705	cg21142512 | ITPR1	0.00643336
1706	cg06082750 | MGAT3	0.00643332
1707	cg25432306 | LOC101928441	0.00642743
1708	cg24873414 | KLHL26	0.00642632
1709	cg19176391 | SSH3	0.00642605
1710	cg26970032 | STK39	0.00642454
1711	cg03970086 | CBFA2T3	0.006423
1712	cg23686086 | NFIX	0.00642245
1713	cg24780185 | OIT3	0.00642232
1714	cg14319793 | ABCB1	0.00642018
1715	cg07507194 | IL6R	0.00641763
1716	cg21217338 | DPP3	0.00641737
1717	cg26457504 | TYW3	0.00641511
1718	cg08863528 | SORBS1	0.00641373
1719	cg23824354 | ZBTB7C	0.0064116
1720	cg14752630 | TP63	0.00641096
1721	cg07940256 | CLCA4	0.006408
1722	cg09517757 | LOC286177	0.00640696
1723	cg05061886 | MN1	0.00640632
1724	cg11747695 | COL4A2	0.00640629
1725	cg17512993 | FASN	0.00640528
1726	cg01862722 | CD1D	0.00640234
1727	cg10164300 | VWA5A	0.00640098
1728	cg21172814 | LHX4	0.00640016
1729	cg22215994 | LINC00307	0.00639978
1730	cg11141166 | OSBPL10	0.00639942
1731	cg13014422 | ACP2	0.00639934
1732	cg16312120 | RTKN	0.00639894
1733	cg17367458 | SEPTIN9	0.00639884
1734	cg23012886 | LOC283038	0.00639601
1735	cg08220934 | LACRT	0.00639304
1736	cg12277784 | OXR1	0.00639194
1737	cg14161821 | KDM4C	0.00639104
1738	cg15448076 | CCND2-AS1	0.00638376
1739	cg09659208 | DIP2C	0.00638257
1740	cg09039874 | ARHGEF26	0.00638209
1741	cg07068322 | MCMDC2	0.00637903
1742	cg21678614 | DLGAP1	0.00637866
1743	cg11265696 | BCL2L1	0.00637705
1744	cg10001186 | LOC101929295	0.00637514
1745	cg22917386 | FER	0.00637418
1746	cg13662246 | SOGA3	0.00637392
1747	cg20887670 | MOSMO	0.00637376
1748	cg03646329 | LPAR6	0.0063723
1749	cg26936867 | IL5RA	0.00637038
1750	cg09001527 | COL23A1	0.00636968
1751	cg07693674 | ATXN10	0.00636931
1752	cg11035992 | DNAH2	0.0063693
1753	cg19826697 | SPEN	0.00636928
1754	cg27415800 | WDFY3	0.00636658
1755	cg00801952 | PPP2R3A	0.00636062
1756	cg27063632 | TENM3	0.00636033
1757	cg09496055 | CNTN4	0.00635964
1758	cg03384992 | OSBPL1A	0.00635835
1759	cg00062020 | LINC01555	0.00635555
1760	cg04386130 | KCNAB1	0.0063531
1761	cg25917003 | RASAL2	0.00635287
1762	cg03149388 | SYT16	0.00635266
1763	cg00034338 | AIG1	0.00635068
1764	cg17504765 | UNC5C	0.00634733
1765	cg19091967 | NDUFAF6	0.00634666
1766	cg25863829 | APLP2	0.00634363
1767	cg01490140 | MAP2	0.00634359
1768	cg18119485 | OSBPL9	0.00634328
1769	cg13977623 | SMYD3	0.00634078
1770	cg09751810 | FAM71F2	0.00633956
1771	cg05185748 | UBAC2-AS1	0.00633918
1772	cg22161575 | ACAP3	0.00633853
1773	cg02852959 | ITFG2	0.00633652
1774	cg06308666 | KIAA1614	0.0063364
1775	cg22663503 | TXNDC2	0.00633271
1776	cg16930925 | MGA	0.00633101
1777	cg11642446 | OR13G1	0.0063309
1778	cg01656421 | NOL4	0.00632831
1779	cg04321224 | ITGB2-AS1	0.0063281
1780	cg11934688 | PTPRG	0.0063273
1781	cg05573855 | ZMYND8	0.00632498
1782	cg04922053 | BCAR3	0.00632465
1783	cg02661405 | LTBP2	0.0063226
1784	cg09759289 | ZNF395	0.006322
1785	cg01899676 | LOC100287944	0.00631965
1786	cg14122719 | TSHZ2	0.00631933
1787	cg21642988 | DNAJA4	0.0063191
1788	cg05878107 | PRKCI	0.00631679
1789	cg25212381 | ZNF704	0.00631676
1790	cg06917935 | ZFPM2	0.00631676
1791	cg01656976 | LOC100288798	0.0063165
1792	cg27252164 | ASCL2	0.00631507
1793	cg21805179 | MPHOSPH9	0.00631371
1794	cg17502614 | MACROD2	0.00631348
1795	cg18510665 | STXBP5	0.00631263
1796	cg16590012 | TAS1R3	0.00631199
1797	cg03654488 | PDE11A	0.00631191
1798	cg24119990 | SST	0.00631126
1799	cg01964944 | FHOD3	0.00630811
1800	cg09383189 | TC11 | HLA-DPB2	0.00630507
1801	cg20393596 | DLGAP4	0.00630487
1802	cg21037006 | CALD1	0.00630377
1803	cg01292265 | NOP56	0.00630116
1804	cg26026551 | ZMIZ2	0.00629898
1805	cg14609104 | MXI1	0.00629879
1806	cg04556550 | TBL2	0.00629502
1807	cg02248697 | LINC02432	0.00629425
1808	cg02854313 | CSGALNACT1	0.00629346
1809	cg16165006 | TENM1	0.00629233
1810	cg20327845 | PFKP	0.00629035
1811	cg01749651 | LINC00051	0.00628945
1812	cg15093399 | PPP2R2D	0.00628929
1813	cg19422825 | DNMT1	0.0062892
1814	cg14847215 | LINC01089	0.00628918
1815	cg10888200 | PEBP4	0.00628766
1816	cg22425952 | PIK3C2A	0.00628693
1817	cg06864684 | LSMEM1	0.00628528
1818	cg13469720 | UACA	0.00628288
1819	cg17719951 | ANXA4	0.0062787
1820	cg16871561 | SLC25A3	0.00627736
1821	cg19793753 | TRMT13	0.00627588
1822	cg24191571 | FRK	0.00627494
1823	cg04049719 | HLA-DPA1	0.00627358
1824	cg15966720 | ADAMDEC1	0.00627105
1825	cg06969129 | FSCN1	0.00626959
1826	cg25474641 | CDCA7	0.00626856
1827	cg24667728 | PDE4B	0.00626761
1828	cg12806728 | BTN1A1	0.00626674
1829	cg00470469 | EIF2AK1	0.00626502
1830	cg13879239 | APCDD1	0.00626388
1831	cg16833817 | CCDC88B	0.00626283
1832	cg04221877 | RUNX3	0.00626143
1833	cg02657833 | MYO3A	0.00626054
1834	cg02471378 | BC21 | BRD2	0.00625899
1835	cg14796318 | CCL5	0.00625811
1836	cg09610709 | ITGA10	0.00625709
1837	cg05998901 | SLC14A2	0.00625555
1838	cg06194638 | JOSD2	0.0062549
1839	cg22004522 | PIEZO1	0.00625302
1840	cg03191384 | MYO9B	0.00625235
1841	cg25300132 | PDGFD	0.00625123
1842	cg11116194 | PDE4D	0.00624973
1843	cg19038462 | ZEB1	0.0062485
1844	cg00090632 | LIFR-AS1	0.00624817
1845	cg09608383 | FAM189A1	0.0062463
1846	cg21370522 | TNF	0.00624417
1847	cg07405178 | RARB	0.00624208
1848	cg21566747 | GPR108	0.00624183
1849	cg00827976 | CCDC172	0.00624129
1850	cg15256164 | CDCA7	0.00624116
1851	cg13966752 | VIP	0.00624043
1852	cg17254383 | HLF	0.00624
1853	cg10358281 | RHPN1	0.00623971
1854	cg04969498 | CCDC7	0.00623878
1855	cg05260469 | ASPH	0.00623627
1856	cg00670714 | APOD	0.006236
1857	cg22858630 | MKNK1	0.00623599
1858	cg25287273 | TGFBI	0.00623258
1859	cg15839964 | IL22RA2	0.00623205
1860	cg20434836 | RASSF8	0.00623141
1861	cg09916228 | NPAS3	0.00623141
1862	cg09829764 | LINC01939	0.0062308
1863	cg16256242 | PRX	0.0062307
1864	cg09177306 | CCT2	0.00623059
1865	cg08955107 | KLHL29	0.00623026
1866	cg04936619 | C17orf75	0.00622828
1867	cg00120118 | DMD	0.00622789
1868	cg01726808 | KCNJ6	0.00622679
1869	cg07031542 | PTPN14	0.00622629
1870	cg01693697 | LOXL1-AS1	0.006226
1871	cg03225616 | EVC	0.00622302
1872	cg16170006 | LRRC8C-DT	0.00621832
1873	cg03318904 | TAB1	0.00621546
1874	cg15014137 | ZNF704	0.00621542
1875	cg01835013 | IFI27	0.00621261
1876	cg15547764 | PCCB	0.00621079
1877	cg16662291 | LOC101929577	0.00620346
1878	cg25397519 | FER	0.00620209
1879	cg19864886 | MIR646HG	0.00620108
1880	cg06570298 | ZNRD1ASP	0.0061995
1881	cg04481077 | DNAAF5	0.00619751
1882	cg17737088 | MARF1	0.00619585
1883	cg12284971 | EFHD1	0.00619519
1884	cg25822316 | LINC-PINT	0.00619505
1885	cg10778113 | MAML2	0.00619388
1886	cg20671415 | SPRR3	0.00619303
1887	cg21201934 | ZMYM3	0.00618758
1888	cg03366627 | LINC02246	0.00618718
1889	cg03521576 | SNHG21	0.00618047
1890	cg06557731 | CBX3	0.0061791
1891	cg18153235 | TK2	0.00617892
1892	cg10716444 | LINC02618	0.00617672
1893	cg00689308 | DPYSL5	0.00617437
1894	cg12714014 | ZNF777	0.00617363
1895	cg22229496 | FAM170B-AS1	0.00617266
1896	cg07861288 | GPC5	0.00617222
1897	cg19275754 | RSU1	0.00617145
1898	cg16787352 | ANKRD9	0.00617139
1899	cg02897385 | ARHGAP26	0.00616948
1900	cg15121465 | CCDC26	0.0061685
1901	cg19772747 | KCNQ4	0.0061681
1902	cg21917272 | PDCL2	0.00616736
1903	cg02875529 | ARHGAP24	0.00616654
1904	cg10188604 | TSPAN14	0.00616582
1905	cg17283826 | PRODH	0.00616458
1906	cg14364356 | CBS	0.00616376
1907	cg02306995 | SEMA5B	0.0061621
1908	cg21434959 | TMCC1	0.0061614
1909	cg01574232 | FGF13	0.00616044
1910	cg07745808 | WIF1	0.00615901
1911	cg20271609 | PTCHD1	0.00615416
1912	cg25108548 | FAM234B	0.00614929
1913	cg03131859 | AMBP	0.00614878
1914	cg22484330 | AADACL2	0.00614869
1915	cg03584763 | FSTL4	0.0061482
1916	cg11279454 | TAPBP	0.00614779
1917	cg21154367 | DCLK2	0.00614629
1918	cg23997402 | ADGRL1	0.00614347
1919	cg06681845 | GH2	0.00614183
1920	cg03686301 | SUN3	0.00614098
1921	cg01604611 | ADSL	0.0061404
1922	cg14557288 | ADAMTS14	0.00613942
1923	cg13661333 | ZNF268	0.00613938
1924	cg26584743 | BC21 | MSH5	0.00613861
1925	cg05897505 | SHLD1	0.00613665
1926	cg15666248 | HMGA2	0.00613531
1927	cg05556276 | MEST	0.00613453
1928	cg15782903 | GPR50	0.00613378
1929	cg25001190 | NFIA	0.00613201
1930	cg25499646 | ATP8B3	0.00613179
1931	cg17073133 | OC90	0.00613152
1932	cg21545313 | MECOM	0.00612871
1933	cg08637147 | NFATC2	0.00612845
1934	cg05927789 | TTC7A	0.00612772
1935	cg09396019 | LINC02753	0.00612711
1936	cg13728107 | LOC101929172	0.00612688
1937	cg14974622 | GRIK2	0.00612561
1938	cg05941525 | RC3H1	0.00612521
1939	cg11868485 | MAML3	0.00612281
1940	cg24498885 | GTF2F2	0.00612231
1941	cg08796721 | KLHDC2	0.00612102
1942	cg17111964 | LINC01982	0.00611932
1943	cg16830574 | LOC101929709	0.00611916
1944	cg16839353 | FOXD4L1	0.00611845
1945	cg10618635 | RRAS2	0.00611753
1946	cg06460200 | UBAC2	0.00611727
1947	cg00871508 | ABI3BP	0.00611619
1948	cg25190437 | SKAP1	0.00611234
1949	cg08478427 | RAI14	0.00611147
1950	cg21906335 | ZNF155	0.00611066
1951	cg07050101 | SUN1	0.00610879
1952	cg05247821 | LINC01044	0.00610722
1953	cg00857129 | FGF13	0.00610604
1954	cg11693892 | ADPRHL1	0.00610271
1955	cg16976968 | CSTF3-DT	0.00609924
1956	cg23400413 | FOXN3	0.00609846
1957	cg01743846 | PSMB7	0.00609807
1958	cg13561598 | PTPRN2	0.00609724
1959	cg20239071 | FAM171B	0.00609695
1960	cg08597056 | DDX19B	0.00609656
1961	cg18700197 | ZC3H12B	0.00609588
1962	cg11419498 | SNX29	0.0060949
1963	cg04023548 | TDRP	0.00609463
1964	cg09635768 | RERE	0.00609389
1965	cg21139150 | SLC19A1	0.00609356
1966	cg09222696 | TMEM187	0.00609273
1967	cg13101284 | SLIT3	0.00609231
1968	cg20676896 | ADGB	0.00609204
1969	cg26433266 | BCL2	0.00609113
1970	cg00117825 | PLPP3	0.00608934
1971	cg10843076 | COL21A1	0.00608833
1972	cg03357431 | ARHGAP10	0.00608821
1973	cg19136192 | C4orf19	0.00608422
1974	cg09354144 | TC21 | C6orf136	0.00608342
1975	cg18756542 | MAPK6-DT	0.00608137
1976	cg24516362 | SV2B	0.00608053
1977	cg01516119 | FSTL4	0.00607916
1978	cg06290667 | CLPB	0.00607578
1979	cg21028671 | MAD1L1	0.00607562
1980	cg03623045 | TMTC2	0.00607511
1981	cg20318234 | VEGFC	0.00607484
1982	cg07694025 | SFRP2	0.00607383
1983	cg25282910 | LINC01781	0.00606994
1984	cg07514801 | FAM66D	0.00606839
1985	cg01302257 | DTNA	0.00606802
1986	cg25119415 | MNDA	0.00606745
1987	cg02246922 | OR12D3	0.0060665
1988	cg16747828 | APOLD1	0.00606469
1989	cg02789926 | LRRC59	0.0060641
1990	cg02318959 | RBMX2	0.00606049
1991	cg27585222 | LINC01191	0.00606035
1992	cg15812563 | TTC33	0.0060591
1993	cg23449993 | PIK3R3	0.00605898
1994	cg17353680 | KCNK12	0.00605761
1995	cg24857809 | TMEM131	0.00605395
1996	cg18121920 | PRRC2B	0.00605271
1997	cg03527802 | MAZ	0.00605206
1998	cg25248792 | DBNDD1	0.00605001
1999	cg17253584 | SNTB1	0.00604991
[truncated: 652,082+ more rows]
