# Supplementary material for: Identification of methylation signatures and rules for predicting the severity of SARS-CoV-2 infection with machine learning methods
Source: Front Microbiol. 2022 Sep 23;13:1007295. doi: 10.3389/fmicb.2022.1007295 (PMC9537378; doi:10.3389/fmicb.2022.1007295)
Supplement: Supplementary file 2 [file Table_2.XLSX]

## Sheet: k-nearest neighbor
Number of features	Negative infection	Other infection	Discharged from emergency department	Admitted to inpatient care	Progressed to ICU	Death	ACC	MCC	Macro F1	Weighted F1
5	0.784708	0.712644	0.819277	0.847458	0.752688	0.846154	0.784762	0.723939	0.793821	0.787217
10	0.790224	0.659574	0.819277	0.858757	0.843373	0.785714	0.784762	0.729984	0.79282	0.790344
15	0.764463	0.635897	0.839506	0.905028	0.823529	0.846154	0.777143	0.725644	0.80243	0.781545
20	0.757322	0.623762	0.829268	0.908046	0.795455	0.846154	0.767619	0.718794	0.793335	0.773965
25	0.775258	0.65625	0.809524	0.875676	0.875	0.916667	0.784762	0.73492	0.818062	0.788422
30	0.758333	0.659794	0.8	0.870968	0.864198	0.916667	0.775238	0.725772	0.81166	0.777228
35	0.724138	0.600939	0.809524	0.896175	0.843373	0.956522	0.750476	0.708041	0.805112	0.754758
40	0.734607	0.633663	0.755556	0.879121	0.864198	0.916667	0.75619	0.708091	0.797302	0.759042
45	0.757322	0.653061	0.781609	0.88172	0.875	0.956522	0.775238	0.727865	0.817539	0.777909
50	0.754717	0.653061	0.73913	0.88	0.833333	0.846154	0.76381	0.713481	0.784399	0.768324
55	0.735729	0.613861	0.755556	0.861878	0.875	0.916667	0.750476	0.698106	0.793115	0.755185
60	0.725322	0.646766	0.731183	0.869565	0.843373	0.956522	0.750476	0.704398	0.795455	0.751769
65	0.72103	0.62069	0.723404	0.89011	0.853659	0.956522	0.746667	0.699431	0.794236	0.749589
70	0.722222	0.631068	0.747253	0.860335	0.833333	1	0.744762	0.695388	0.799035	0.747883
75	0.74739	0.656566	0.755556	0.858757	0.843373	0.956522	0.761905	0.708861	0.803027	0.765274
80	0.730769	0.65641	0.708333	0.892473	0.853659	0.956522	0.758095	0.712642	0.799694	0.758905
85	0.718615	0.637255	0.640777	0.882682	0.875	1	0.740952	0.696065	0.792388	0.746073
90	0.69869	0.618357	0.68	0.893855	0.843373	0.956522	0.731429	0.686574	0.7818	0.733808
95	0.678571	0.603774	0.666667	0.896175	0.853659	0.956522	0.72	0.6808	0.775894	0.720853
100	0.697368	0.613208	0.755556	0.886486	0.843373	0.916667	0.735238	0.693769	0.785443	0.735304
105	0.714286	0.628019	0.755556	0.861702	0.864198	1	0.744762	0.700506	0.80396	0.745845
110	0.687225	0.617647	0.755556	0.816327	0.853659	0.916667	0.721905	0.674761	0.774513	0.719595
115	0.704595	0.618357	0.781609	0.84375	0.833333	0.956522	0.735238	0.691407	0.789694	0.735031
120	0.697368	0.62439	0.781609	0.848168	0.795455	0.956522	0.731429	0.686756	0.783919	0.729885
125	0.719828	0.646465	0.772727	0.845361	0.853659	0.916667	0.748571	0.702372	0.792451	0.747302
130	0.715517	0.653061	0.747253	0.842105	0.790698	0.956522	0.740952	0.691549	0.784193	0.740156
135	0.693157	0.631068	0.73913	0.857143	0.804598	0.956522	0.729524	0.687436	0.78027	0.727632
140	0.704595	0.64	0.708333	0.84492	0.804598	0.956522	0.731429	0.685695	0.776495	0.731237
145	0.698901	0.65	0.747253	0.842105	0.777778	0.916667	0.731429	0.687314	0.772117	0.728712
150	0.687225	0.631068	0.747253	0.855615	0.804598	0.88	0.725714	0.681134	0.767626	0.722966
155	0.703057	0.656566	0.731183	0.854054	0.76087	0.916667	0.733333	0.687324	0.770399	0.731612
160	0.690265	0.643216	0.764045	0.826531	0.786517	0.88	0.725714	0.681628	0.765096	0.721413
165	0.708696	0.663212	0.772727	0.849741	0.76087	0.916667	0.740952	0.694956	0.778652	0.737614
170	0.71024	0.666667	0.781609	0.861538	0.777778	0.916667	0.746667	0.704129	0.78575	0.742502
175	0.690265	0.637255	0.839506	0.849741	0.736842	0.88	0.729524	0.687915	0.772268	0.725964
180	0.68	0.62439	0.8	0.836735	0.786517	0.88	0.721905	0.678896	0.76794	0.717256
185	0.68	0.603774	0.755556	0.874317	0.769231	0.916667	0.718095	0.675562	0.766591	0.717454
190	0.682927	0.625	0.755556	0.849462	0.769231	0.916667	0.72	0.676397	0.766474	0.717755
195	0.681514	0.65	0.764045	0.828283	0.777778	0.916667	0.72381	0.681979	0.769714	0.717785
200	0.690265	0.630542	0.747253	0.860215	0.744681	0.916667	0.72381	0.680253	0.764937	0.722125
205	0.701754	0.65	0.781609	0.85567	0.777778	0.956522	0.739048	0.696837	0.787222	0.735551
210	0.688742	0.633663	0.747253	0.875676	0.736842	0.916667	0.725714	0.681953	0.766474	0.723603
215	0.678492	0.623762	0.755556	0.878307	0.744681	0.916667	0.721905	0.678156	0.766244	0.71808
220	0.700219	0.680628	0.708333	0.83871	0.721649	0.956522	0.729524	0.68238	0.767677	0.727276
225	0.694505	0.670103	0.715789	0.843243	0.714286	0.956522	0.725714	0.679319	0.765741	0.723469
230	0.688742	0.659898	0.73913	0.83871	0.714286	0.916667	0.721905	0.676021	0.759572	0.718907
235	0.690265	0.663212	0.708333	0.860215	0.707071	0.916667	0.72381	0.679541	0.757627	0.721142
240	0.693157	0.65	0.715789	0.879121	0.729167	0.916667	0.727619	0.684884	0.763983	0.726117
245	0.663677	0.64	0.701031	0.854054	0.714286	0.916667	0.706667	0.662142	0.748286	0.7023
250	0.685841	0.659898	0.708333	0.868132	0.707071	0.916667	0.721905	0.677605	0.757657	0.719504
255	0.669663	0.631068	0.731183	0.873684	0.76087	0.916667	0.718095	0.679352	0.763856	0.712768
260	0.660633	0.62201	0.723404	0.877778	0.693069	0.916667	0.704762	0.665223	0.748927	0.702187
265	0.681514	0.630542	0.723404	0.870968	0.744681	0.916667	0.72	0.677981	0.761296	0.717367
270	0.635945	0.62201	0.715789	0.854167	0.729167	0.916667	0.695238	0.658917	0.745624	0.686402
275	0.635945	0.613208	0.708333	0.857143	0.736842	0.916667	0.693333	0.656871	0.74469	0.685818
280	0.646925	0.613208	0.723404	0.84492	0.744681	0.916667	0.697143	0.657003	0.748301	0.691551
285	0.648402	0.616114	0.731183	0.864865	0.707071	0.916667	0.699048	0.660962	0.747383	0.693931
290	0.666667	0.625	0.747253	0.831579	0.752688	0.916667	0.708571	0.667068	0.756642	0.704086
295	0.654545	0.62201	0.73913	0.880435	0.693069	0.916667	0.704762	0.666842	0.750976	0.700198
300	0.632794	0.59434	0.747253	0.820513	0.736842	0.916667	0.685714	0.646495	0.741401	0.678365
305	0.643836	0.628019	0.723404	0.826087	0.686275	0.88	0.689524	0.647219	0.73127	0.683968
310	0.645309	0.615385	0.673267	0.87234	0.76087	0.916667	0.699048	0.661483	0.747306	0.693129
315	0.635945	0.631068	0.673267	0.83871	0.707071	0.916667	0.687619	0.64866	0.733788	0.680824
320	0.629885	0.623116	0.666667	0.827957	0.673077	0.916667	0.678095	0.633685	0.722895	0.672009
325	0.615385	0.603774	0.653846	0.817204	0.736842	0.916667	0.670476	0.630601	0.723953	0.663139
330	0.668161	0.643564	0.701031	0.861702	0.752688	0.916667	0.714286	0.672748	0.757302	0.709053
335	0.646925	0.627451	0.693878	0.829787	0.721649	0.916667	0.693333	0.650752	0.739393	0.687446
340	0.648526	0.628019	0.723404	0.830769	0.786517	0.916667	0.702857	0.661613	0.75565	0.694813
345	0.654545	0.628019	0.693878	0.867725	0.747253	0.88	0.704762	0.666032	0.745237	0.698821
350	0.665169	0.643564	0.701031	0.814815	0.752688	0.916667	0.704762	0.660173	0.748989	0.699864
355	0.63908	0.633663	0.693878	0.79	0.769231	0.916667	0.689524	0.648382	0.74042	0.680598
360	0.67706	0.64	0.701031	0.860215	0.752688	0.88	0.71619	0.672325	0.751832	0.712623
365	0.62181	0.593607	0.73913	0.835052	0.777778	0.916667	0.685714	0.64969	0.747341	0.67661
370	0.648402	0.637255	0.68	0.857143	0.736842	0.916667	0.700952	0.662563	0.746051	0.693983
375	0.640732	0.621359	0.666667	0.829016	0.769231	0.916667	0.691429	0.649889	0.740612	0.684487
380	0.605634	0.609524	0.666667	0.827225	0.714286	0.956522	0.670476	0.633162	0.729976	0.660118
385	0.62645	0.621359	0.686869	0.864583	0.714286	0.916667	0.689524	0.653933	0.738369	0.67977
390	0.623256	0.603774	0.715789	0.839378	0.729167	0.916667	0.68381	0.647362	0.738005	0.674624
395	0.615385	0.603774	0.635514	0.850829	0.721649	0.916667	0.672381	0.634104	0.72397	0.666319
400	0.600473	0.593607	0.723404	0.867725	0.693069	0.916667	0.674286	0.643085	0.732491	0.663143
405	0.642369	0.62201	0.660194	0.854054	0.769231	0.956522	0.695238	0.654444	0.75073	0.689912
410	0.610329	0.616114	0.666667	0.852792	0.777778	0.916667	0.68381	0.651536	0.740058	0.671069
415	0.602353	0.625	0.666667	0.818653	0.714286	0.916667	0.670476	0.633881	0.723937	0.657978
420	0.608899	0.621359	0.653846	0.818653	0.729167	0.916667	0.672381	0.634185	0.724765	0.66138
425	0.610329	0.62201	0.666667	0.848168	0.714286	0.916667	0.678095	0.643837	0.729687	0.666827
430	0.587112	0.597156	0.68	0.807882	0.752688	0.916667	0.662857	0.629254	0.723584	0.647638
435	0.613583	0.59633	0.660194	0.832432	0.752688	0.916667	0.672381	0.636321	0.728649	0.665106
440	0.637615	0.623762	0.68	0.846561	0.707071	0.916667	0.689524	0.64843	0.735279	0.682553
445	0.599057	0.609524	0.693878	0.822335	0.721649	0.916667	0.670476	0.634693	0.727185	0.657045
450	0.599057	0.589862	0.673267	0.839378	0.769231	0.916667	0.670476	0.635919	0.731244	0.659175
455	0.602353	0.600939	0.702128	0.795918	0.714286	0.916667	0.664762	0.625805	0.722048	0.653658
460	0.613583	0.618357	0.673267	0.81407	0.76087	0.916667	0.678095	0.641686	0.732802	0.666287
465	0.587112	0.604651	0.666667	0.824742	0.729167	0.916667	0.662857	0.630549	0.721501	0.648832
470	0.600473	0.59434	0.666667	0.820513	0.744681	0.916667	0.666667	0.630921	0.72389	0.655446
475	0.580336	0.591549	0.68	0.80198	0.744681	0.916667	0.657143	0.623755	0.719202	0.641645
480	0.573494	0.592593	0.686869	0.776699	0.777778	0.916667	0.653333	0.620695	0.720683	0.636523
485	0.580336	0.59633	0.647619	0.787565	0.752688	0.916667	0.651429	0.617222	0.713534	0.638367
490	0.597156	0.570136	0.686869	0.85567	0.777778	0.916667	0.670476	0.638565	0.734046	0.659719
495	0.595745	0.613208	0.666667	0.8	0.744681	0.916667	0.664762	0.628223	0.722828	0.651834
500	0.605634	0.59633	0.66	0.825397	0.752688	0.916667	0.668571	0.631465	0.726119	0.659485
505	0.595745	0.601852	0.68	0.84375	0.736842	0.916667	0.670476	0.637012	0.729143	0.657769
510	0.580336	0.590909	0.673267	0.816754	0.721649	0.916667	0.655238	0.622956	0.716597	0.641958
515	0.563107	0.616114	0.666667	0.792271	0.744681	0.916667	0.653333	0.623694	0.716584	0.632555
520	0.592417	0.600939	0.68	0.826531	0.736842	0.916667	0.666667	0.632015	0.725566	0.653024
525	0.563855	0.567568	0.686869	0.808081	0.76087	0.916667	0.647619	0.613936	0.717318	0.631884
530	0.567308	0.554113	0.693878	0.863158	0.769231	0.916667	0.655238	0.625693	0.727392	0.641988
535	0.559611	0.588785	0.660194	0.764706	0.744681	0.916667	0.64	0.606539	0.705774	0.622371
540	0.608899	0.609524	0.666667	0.845361	0.752688	0.916667	0.678095	0.642468	0.733301	0.666586
545	0.590476	0.595349	0.653846	0.830769	0.76087	0.916667	0.664762	0.632059	0.724663	0.651824
550	0.587678	0.598131	0.660194	0.802139	0.7	0.916667	0.653333	0.614391	0.710801	0.642363
555	0.589074	0.604651	0.68	0.854167	0.714286	0.916667	0.668571	0.636512	0.726474	0.654517
560	0.568675	0.587156	0.641509	0.842105	0.721649	0.916667	0.651429	0.61995	0.71296	0.636918
565	0.587112	0.595349	0.660194	0.833333	0.721649	0.916667	0.660952	0.628106	0.719051	0.648134
570	0.610329	0.584475	0.686869	0.834225	0.736842	0.916667	0.670476	0.634508	0.728234	0.662761
575	0.572115	0.573991	0.686869	0.833333	0.729167	0.916667	0.653333	0.621627	0.71869	0.639263
580	0.577566	0.592593	0.673267	0.804124	0.729167	0.916667	0.653333	0.617137	0.715564	0.639085
585	0.576923	0.589862	0.673267	0.830769	0.721649	0.916667	0.657143	0.626035	0.71819	0.642147
590	0.592417	0.589862	0.673267	0.818653	0.752688	0.916667	0.662857	0.627388	0.723926	0.651013
595	0.576923	0.588235	0.723404	0.838384	0.721649	0.916667	0.662857	0.634209	0.727544	0.646411
600	0.584323	0.593607	0.686869	0.852632	0.721649	0.916667	0.664762	0.631771	0.725958	0.651161
605	0.546341	0.565217	0.686869	0.835979	0.714286	0.916667	0.64	0.611101	0.710893	0.623077
610	0.600473	0.581818	0.673267	0.852632	0.76087	0.916667	0.670476	0.637754	0.730954	0.660541
615	0.580336	0.571429	0.673267	0.863158	0.744681	0.916667	0.660952	0.631681	0.724923	0.648506
620	0.577566	0.592593	0.666667	0.820513	0.744681	0.916667	0.657143	0.622454	0.719781	0.642314
625	0.556098	0.590909	0.641509	0.818182	0.76087	0.916667	0.647619	0.619817	0.714039	0.629079
630	0.589074	0.587156	0.660194	0.83871	0.714286	0.916667	0.659048	0.624163	0.717681	0.648595
635	0.552567	0.575221	0.647619	0.841026	0.769231	0.916667	0.647619	0.622043	0.717055	0.629754
640	0.556098	0.590909	0.666667	0.788462	0.813953	0.916667	0.649524	0.621657	0.722126	0.629492
645	0.548544	0.555066	0.653846	0.822335	0.813953	0.916667	0.641905	0.610335	0.718402	0.625384
650	0.568675	0.58296	0.647619	0.820513	0.795455	0.916667	0.653333	0.622708	0.721981	0.63826
655	0.570048	0.580357	0.647619	0.8	0.795455	0.916667	0.649524	0.618602	0.718358	0.63543
660	0.561743	0.590909	0.686869	0.807882	0.769231	0.916667	0.653333	0.623724	0.722217	0.634109
665	0.583732	0.590476	0.62963	0.807882	0.804598	0.916667	0.659048	0.625283	0.722164	0.645104
670	0.568675	0.584475	0.623853	0.852632	0.752688	0.916667	0.653333	0.622892	0.716498	0.639196
675	0.534653	0.570175	0.673267	0.79397	0.744681	0.916667	0.632381	0.606126	0.705569	0.611525
680	0.541872	0.586047	0.623853	0.77451	0.76087	0.916667	0.632381	0.602062	0.700636	0.612325
685	0.563855	0.584475	0.686869	0.803922	0.786517	0.916667	0.653333	0.621198	0.723717	0.635022
690	0.554745	0.593607	0.666667	0.801932	0.804598	0.916667	0.651429	0.623103	0.723036	0.630594
695	0.536946	0.604651	0.653846	0.76699	0.736842	0.916667	0.634286	0.604382	0.702657	0.610989
700	0.554745	0.580645	0.641509	0.792079	0.777778	0.916667	0.641905	0.609846	0.71057	0.623996
705	0.554745	0.573991	0.647619	0.81	0.804598	0.916667	0.645714	0.616138	0.717936	0.628223
710	0.545455	0.592593	0.660194	0.8	0.729167	0.956522	0.641905	0.614132	0.713988	0.620309
715	0.563107	0.613208	0.647619	0.813725	0.752688	0.916667	0.655238	0.626812	0.717836	0.634929
720	0.573494	0.603774	0.708333	0.783019	0.769231	0.916667	0.659048	0.62795	0.725753	0.639739
725	0.558252	0.598131	0.618182	0.81	0.777778	0.916667	0.647619	0.616813	0.713168	0.629495
730	0.563107	0.587156	0.653846	0.791878	0.736842	0.916667	0.64381	0.611837	0.708249	0.627554
735	0.547677	0.590909	0.647619	0.77451	0.795455	0.916667	0.64	0.609677	0.712139	0.620045
740	0.54902	0.573991	0.68	0.788177	0.777778	0.846154	0.64	0.611119	0.70252	0.620335
745	0.545455	0.580357	0.68	0.77512	0.823529	0.88	0.641905	0.614803	0.714077	0.620783
750	0.549878	0.576577	0.62963	0.822917	0.76087	0.88	0.64	0.608787	0.703312	0.623018
755	0.55122	0.599078	0.673267	0.780952	0.804598	0.88	0.647619	0.618417	0.714853	0.625587
760	0.552567	0.572687	0.68	0.831683	0.804598	0.88	0.651429	0.626841	0.720256	0.631632
765	0.54902	0.581818	0.653846	0.79803	0.777778	0.88	0.641905	0.613582	0.706749	0.621896
770	0.52	0.585586	0.62963	0.772947	0.795455	0.88	0.626667	0.601729	0.697269	0.601598
775	0.512563	0.58296	0.647619	0.753623	0.752688	0.916667	0.619048	0.593306	0.694353	0.59307
780	0.526055	0.585586	0.641509	0.77451	0.777778	0.88	0.628571	0.600909	0.697573	0.604853
785	0.518703	0.581818	0.641509	0.803922	0.736842	0.916667	0.628571	0.603085	0.69991	0.602986
790	0.529703	0.587156	0.647619	0.809756	0.744681	0.916667	0.63619	0.609909	0.70593	0.611701
795	0.541872	0.580357	0.647619	0.835052	0.721649	0.916667	0.64	0.614652	0.707203	0.620232
800	0.536946	0.601852	0.62963	0.81592	0.736842	0.916667	0.64	0.61315	0.706309	0.616903
805	0.512563	0.601852	0.647619	0.781395	0.76087	0.916667	0.630476	0.608241	0.703494	0.600398
810	0.513716	0.603774	0.623853	0.743961	0.721649	0.916667	0.617143	0.586036	0.68727	0.591143
815	0.536946	0.604651	0.623853	0.780488	0.769231	0.916667	0.63619	0.607382	0.705306	0.613365
820	0.523691	0.615385	0.641509	0.743119	0.76087	0.88	0.628571	0.601057	0.694096	0.60106
825	0.533333	0.601852	0.60177	0.828283	0.744681	0.916667	0.638095	0.612202	0.704431	0.615562
830	0.561743	0.599078	0.647619	0.812183	0.744681	0.916667	0.649524	0.618678	0.713662	0.63163
835	0.556901	0.610837	0.647619	0.790476	0.736842	0.916667	0.647619	0.613689	0.70989	0.62636
840	0.552567	0.601852	0.618182	0.79798	0.76087	0.88	0.641905	0.612647	0.701908	0.622932
845	0.534653	0.610329	0.635514	0.768519	0.823529	0.88	0.64	0.614306	0.708757	0.614467
850	0.53202	0.579186	0.653846	0.776699	0.795455	0.88	0.632381	0.60237	0.702867	0.609751
855	0.541872	0.588235	0.623853	0.80597	0.795455	0.88	0.64	0.613807	0.705898	0.619167
860	0.527363	0.604651	0.618182	0.78607	0.721649	0.88	0.628571	0.601806	0.689653	0.604548
865	0.511278	0.604651	0.641509	0.762791	0.769231	0.916667	0.626667	0.601563	0.701021	0.597205
870	0.52	0.610329	0.623853	0.769953	0.777778	0.88	0.630476	0.605803	0.696985	0.60263
875	0.539216	0.597156	0.591304	0.78607	0.777778	0.88	0.632381	0.599926	0.695254	0.612304
880	0.507538	0.575342	0.623853	0.761905	0.777778	0.916667	0.617143	0.590136	0.693847	0.590752
885	0.513716	0.583333	0.596491	0.769231	0.804598	0.916667	0.620952	0.592039	0.697339	0.596413
890	0.489796	0.581818	0.623853	0.743119	0.813953	0.88	0.611429	0.589135	0.688757	0.580189
895	0.494949	0.571429	0.581197	0.80198	0.813953	0.88	0.615238	0.591634	0.690585	0.588463
900	0.5	0.567686	0.62963	0.77451	0.795455	0.88	0.615238	0.591522	0.691213	0.588356
905	0.491139	0.598131	0.591304	0.801932	0.744681	0.88	0.617143	0.59387	0.684531	0.58565
910	0.470284	0.580357	0.581197	0.79	0.729167	0.846154	0.6	0.581346	0.666193	0.567384
915	0.482051	0.573991	0.581197	0.773585	0.833333	0.916667	0.609524	0.590122	0.693471	0.579026
920	0.474227	0.575221	0.612613	0.762791	0.813953	0.916667	0.607619	0.589676	0.692579	0.573782
925	0.493639	0.550847	0.623853	0.794118	0.833333	0.916667	0.615238	0.59639	0.702076	0.588741
930	0.496203	0.558952	0.607143	0.81	0.795455	0.846154	0.615238	0.593328	0.685651	0.588646
935	0.473008	0.558559	0.576271	0.758294	0.823529	0.88	0.598095	0.575147	0.678277	0.567829
940	0.498741	0.588235	0.618182	0.747573	0.76087	0.916667	0.611429	0.583811	0.688378	0.583601
945	0.462338	0.549356	0.596491	0.778846	0.823529	0.88	0.598095	0.581495	0.68176	0.565271
950	0.478149	0.562771	0.60177	0.803922	0.786517	0.916667	0.609524	0.592625	0.691632	0.578501
955	0.473008	0.560345	0.596491	0.786408	0.823529	0.916667	0.605714	0.587317	0.692741	0.574626
960	0.473008	0.572687	0.581197	0.757282	0.813953	0.88	0.6	0.578715	0.679688	0.569096
965	0.480818	0.588235	0.596491	0.777251	0.786517	0.916667	0.611429	0.591116	0.690997	0.57855
970	0.480818	0.562771	0.591304	0.80198	0.813953	0.88	0.609524	0.590479	0.688471	0.580079
975	0.489796	0.606635	0.557377	0.780952	0.769231	0.916667	0.613333	0.592241	0.686776	0.582796
980	0.476923	0.577778	0.591304	0.771429	0.823529	0.88	0.607619	0.587624	0.686827	0.575491
985	0.494949	0.593607	0.60177	0.763285	0.777778	0.88	0.613333	0.587632	0.685232	0.583939
990	0.475703	0.563877	0.586207	0.764706	0.795455	0.916667	0.6	0.576278	0.683769	0.570573
995	0.507538	0.584475	0.623853	0.763285	0.76087	0.88	0.617143	0.590341	0.68667	0.590208
1000	0.478149	0.601852	0.571429	0.738318	0.804598	0.88	0.60381	0.582486	0.679057	0.571316
1005	0.492386	0.595349	0.635514	0.745455	0.777778	0.916667	0.615238	0.591313	0.693858	0.58281
1010	0.480818	0.584475	0.596491	0.77512	0.752688	0.916667	0.607619	0.585612	0.684376	0.575488
1015	0.471795	0.595349	0.591304	0.747664	0.76087	0.916667	0.601905	0.57811	0.680608	0.567563
1020	0.496203	0.613208	0.612613	0.75576	0.777778	0.88	0.619048	0.595539	0.68926	0.58657
1025	0.453608	0.592593	0.561983	0.740385	0.76087	0.88	0.588571	0.562696	0.664906	0.553137
1030	0.489796	0.601852	0.612613	0.757009	0.76087	0.88	0.613333	0.591665	0.68369	0.580625
1035	0.501266	0.598131	0.607143	0.784689	0.729167	0.916667	0.619048	0.596238	0.68951	0.58936
1040	0.5	0.601852	0.635514	0.762791	0.76087	0.916667	0.620952	0.597271	0.696282	0.589554
1045	0.466321	0.610329	0.607143	0.75	0.769231	0.916667	0.607619	0.590399	0.686615	0.568289
1050	0.503778	0.62439	0.581197	0.732394	0.744681	0.916667	0.613333	0.585053	0.683851	0.585015
1055	0.501266	0.593607	0.60177	0.761905	0.786517	0.916667	0.617143	0.594054	0.693622	0.58863
1060	0.473008	0.563636	0.576271	0.759615	0.769231	0.916667	0.59619	0.572372	0.676405	0.565817
1065	0.469072	0.563877	0.62963	0.76555	0.744681	0.916667	0.6	0.579127	0.681579	0.566396
1070	0.462338	0.606635	0.60177	0.738739	0.736842	0.916667	0.6	0.580811	0.677165	0.561277
1075	0.503778	0.590909	0.576271	0.781726	0.744681	0.916667	0.613333	0.587738	0.685672	0.588443
1080	0.478149	0.593607	0.581197	0.784689	0.747253	0.88	0.607619	0.588314	0.677482	0.574524
1085	0.505051	0.628019	0.591304	0.747664	0.744681	0.916667	0.619048	0.594291	0.688898	0.589279
1090	0.48855	0.593607	0.612613	0.759259	0.804598	0.916667	0.615238	0.593381	0.695882	0.582945
1095	0.458333	0.570175	0.623853	0.767773	0.744681	0.916667	0.598095	0.581494	0.680247	0.561103
1100	0.458333	0.580357	0.618182	0.777251	0.721649	0.916667	0.6	0.583779	0.67874	0.561978
1105	0.492386	0.575342	0.60177	0.758294	0.786517	0.916667	0.609524	0.584417	0.688496	0.580784
1110	0.489796	0.615385	0.596491	0.743119	0.744681	0.916667	0.611429	0.588247	0.684356	0.578723
1115	0.476923	0.576577	0.576271	0.761905	0.813953	0.916667	0.60381	0.582053	0.687049	0.572975
1120	0.494949	0.593607	0.618182	0.758294	0.777778	0.916667	0.615238	0.589874	0.693246	0.584971
1125	0.493639	0.585586	0.62963	0.753488	0.795455	0.916667	0.615238	0.593596	0.695744	0.58439
1130	0.474227	0.580357	0.612613	0.733945	0.823529	0.916667	0.60381	0.58388	0.690223	0.570441
1135	0.508816	0.580645	0.641509	0.743119	0.795455	0.916667	0.619048	0.593289	0.697702	0.591446
1140	0.484694	0.580645	0.6	0.721461	0.795455	0.916667	0.601905	0.575271	0.683154	0.571692
1145	0.489796	0.59633	0.62963	0.737327	0.769231	0.916667	0.611429	0.588854	0.68983	0.57922
1150	0.5	0.58296	0.60177	0.770732	0.786517	0.916667	0.615238	0.590942	0.693107	0.58801
1155	0.474227	0.595349	0.60177	0.743119	0.76087	0.916667	0.60381	0.58296	0.682	0.568885
1160	0.48731	0.599078	0.612613	0.745283	0.76087	0.916667	0.609524	0.584011	0.68697	0.577772
1165	0.493639	0.58296	0.653846	0.751131	0.823529	0.916667	0.619048	0.598759	0.703629	0.587128
1170	0.493639	0.601852	0.618182	0.768519	0.769231	0.916667	0.619048	0.598369	0.694681	0.586319
1175	0.5	0.588785	0.607143	0.715596	0.813953	0.916667	0.609524	0.58105	0.690357	0.582087
1180	0.485934	0.590476	0.618182	0.705882	0.744681	0.916667	0.6	0.573093	0.67697	0.568908
1185	0.516291	0.590909	0.623853	0.760563	0.823529	0.916667	0.626667	0.602437	0.705302	0.60045
1190	0.474227	0.572687	0.62963	0.766355	0.786517	0.916667	0.607619	0.589655	0.691014	0.573311
1195	0.480818	0.595349	0.607143	0.737327	0.769231	0.916667	0.605714	0.581913	0.684422	0.57258
1200	0.480818	0.587156	0.635514	0.740741	0.744681	0.916667	0.605714	0.58199	0.684263	0.572313
1205	0.466321	0.586047	0.62963	0.696833	0.729167	0.916667	0.590476	0.566168	0.670777	0.555561
1210	0.485934	0.551724	0.68	0.723005	0.777778	0.916667	0.601905	0.578179	0.689184	0.57306
1215	0.493639	0.606635	0.612613	0.735849	0.707071	0.916667	0.607619	0.582059	0.678745	0.57718
1220	0.470284	0.590909	0.561983	0.776119	0.721649	0.916667	0.598095	0.578423	0.672935	0.566201
1225	0.501266	0.601852	0.576271	0.778846	0.786517	0.916667	0.619048	0.596922	0.69357	0.59071
1230	0.476923	0.593607	0.557377	0.768473	0.76087	0.916667	0.601905	0.579845	0.678986	0.571371
1235	0.474227	0.62201	0.566667	0.736364	0.786517	0.916667	0.605714	0.585576	0.683742	0.570542
1240	0.476923	0.590909	0.607143	0.758294	0.752688	0.916667	0.605714	0.584001	0.683771	0.572086
1245	0.446194	0.575221	0.571429	0.764151	0.795455	0.916667	0.592381	0.57754	0.678186	0.554294
1250	0.478149	0.595349	0.586207	0.748815	0.736842	0.916667	0.601905	0.57962	0.677005	0.569398
1255	0.474227	0.575342	0.571429	0.763285	0.752688	0.916667	0.598095	0.576367	0.675606	0.567124
1260	0.446194	0.549356	0.561983	0.788177	0.795455	0.916667	0.588571	0.573891	0.676305	0.554324
1265	0.433862	0.595349	0.576271	0.736364	0.736842	0.916667	0.584762	0.568861	0.665892	0.541793
1270	0.469072	0.610329	0.557377	0.736842	0.744681	0.916667	0.59619	0.573212	0.672495	0.562875
1275	0.466321	0.563877	0.576271	0.77451	0.769231	0.916667	0.59619	0.577248	0.677813	0.56446
1280	0.442105	0.585586	0.571429	0.706422	0.813953	0.88	0.582857	0.564512	0.666582	0.5445
1285	0.450262	0.560345	0.60177	0.767773	0.795455	0.916667	0.594286	0.579404	0.682045	0.55729
1290	0.454308	0.560345	0.653846	0.739726	0.795455	0.916667	0.59619	0.579949	0.686724	0.558456
1295	0.449086	0.575221	0.596491	0.764151	0.769231	0.916667	0.594286	0.577324	0.678475	0.555799
1300	0.482051	0.575221	0.618182	0.772947	0.752688	0.916667	0.607619	0.587569	0.686293	0.576095
1305	0.466321	0.566372	0.635514	0.762791	0.76087	0.916667	0.601905	0.583791	0.684756	0.566173
1310	0.462338	0.550847	0.623853	0.77451	0.76087	0.916667	0.59619	0.579165	0.681514	0.563125
1315	0.462338	0.581818	0.581197	0.769953	0.769231	0.916667	0.6	0.582367	0.6802	0.564025
1320	0.492386	0.590909	0.635514	0.768519	0.786517	0.916667	0.619048	0.597431	0.698418	0.586533
1325	0.445026	0.572687	0.581197	0.752381	0.777778	0.916667	0.588571	0.570943	0.674289	0.550893
1330	0.433862	0.573991	0.566667	0.758294	0.744681	0.916667	0.582857	0.567622	0.665694	0.542558
1335	0.449086	0.59633	0.612613	0.746544	0.721649	0.916667	0.594286	0.575991	0.673815	0.553468
1340	0.462338	0.563877	0.618182	0.792271	0.721649	0.916667	0.6	0.58317	0.679164	0.564598
1345	0.453125	0.585586	0.612613	0.723982	0.795455	0.916667	0.594286	0.574961	0.681238	0.555725
1350	0.446194	0.554113	0.591304	0.792271	0.76087	0.916667	0.592381	0.578218	0.676903	0.555161
1355	0.442105	0.554113	0.62963	0.744186	0.76087	0.916667	0.586667	0.570412	0.674595	0.547644
1360	0.450262	0.580357	0.60177	0.714932	0.813953	0.916667	0.590476	0.572452	0.679657	0.552546
1365	0.462338	0.58296	0.62963	0.752294	0.76087	0.916667	0.601905	0.584586	0.684126	0.56392
1370	0.454308	0.558952	0.623853	0.766355	0.769231	0.916667	0.59619	0.579997	0.681561	0.558854
1375	0.466321	0.588785	0.566667	0.718894	0.786517	0.916667	0.592381	0.569746	0.673975	0.559176
1380	0.462338	0.595349	0.566667	0.735849	0.744681	0.916667	0.592381	0.571379	0.670258	0.557666
1385	0.425532	0.542373	0.60177	0.753488	0.813953	0.916667	0.580952	0.568436	0.675631	0.54007
1390	0.469072	0.573991	0.641509	0.759259	0.752688	0.916667	0.60381	0.583526	0.685531	0.567945
1395	0.450262	0.555556	0.623853	0.752381	0.769231	0.916667	0.590476	0.574075	0.677991	0.553916
1400	0.420213	0.590909	0.576271	0.712329	0.752688	0.916667	0.575238	0.558422	0.661513	0.530759
1405	0.437995	0.567686	0.591304	0.764151	0.769231	0.916667	0.588571	0.574735	0.674506	0.548277
1410	0.439791	0.593607	0.612613	0.702222	0.786517	0.916667	0.586667	0.56619	0.675236	0.545123
1415	0.436842	0.546218	0.62963	0.739336	0.804598	0.846154	0.582857	0.566285	0.66713	0.544361
1420	0.473008	0.588235	0.60177	0.742857	0.752688	0.916667	0.6	0.577383	0.679204	0.56673
1425	0.46114	0.59434	0.635514	0.743119	0.686275	0.88	0.59619	0.574212	0.666731	0.557826
1430	0.433862	0.562771	0.618182	0.758294	0.729167	0.916667	0.584762	0.570634	0.669824	0.543471
1435	0.425532	0.543103	0.60177	0.743119	0.804598	0.916667	0.579048	0.564977	0.672465	0.537877
1440	0.437995	0.539419	0.62963	0.792271	0.769231	0.916667	0.590476	0.579156	0.680869	0.551759
1445	0.429708	0.548523	0.618182	0.763285	0.736842	0.916667	0.580952	0.567626	0.668868	0.540675
1450	0.437995	0.547009	0.596491	0.767773	0.795455	0.916667	0.586667	0.572726	0.676898	0.548381
1455	0.459948	0.577778	0.618182	0.76555	0.744681	0.88	0.598095	0.577542	0.674357	0.561464
1460	0.447917	0.551724	0.612613	0.78	0.714286	0.88	0.586667	0.566846	0.664423	0.551379
1465	0.429708	0.547009	0.641509	0.769953	0.736842	0.88	0.584762	0.572001	0.667504	0.542297
1470	0.454308	0.55794	0.623853	0.763285	0.752688	0.88	0.592381	0.5756	0.672012	0.556366
1475	0.450262	0.53719	0.686869	0.778846	0.715789	0.916667	0.592381	0.577796	0.680937	0.556395
1480	0.453125	0.555066	0.607143	0.75	0.736842	0.916667	0.586667	0.565526	0.669807	0.551848
1485	0.458333	0.549356	0.660194	0.767773	0.744681	0.88	0.59619	0.579205	0.676723	0.560111
1490	0.437995	0.55794	0.641509	0.743119	0.777778	0.916667	0.588571	0.574437	0.679168	0.547527
1495	0.454308	0.547009	0.641509	0.751174	0.777778	0.916667	0.592381	0.575181	0.681407	0.556659
1500	0.412869	0.539419	0.647619	0.767773	0.729167	0.916667	0.577143	0.567451	0.668919	0.532167
1505	0.442105	0.565217	0.653846	0.760563	0.714286	0.88	0.590476	0.575693	0.669336	0.549334
1510	0.428571	0.572687	0.647619	0.751174	0.686275	0.88	0.582857	0.567164	0.661054	0.538855
1515	0.450262	0.553191	0.653846	0.792079	0.686275	0.88	0.592381	0.577471	0.669276	0.555619
1520	0.412869	0.540084	0.623853	0.739336	0.736842	0.88	0.569524	0.556161	0.655497	0.525904
1525	0.412869	0.562771	0.666667	0.726457	0.729167	0.88	0.577143	0.565251	0.662988	0.528913
1530	0.442105	0.548523	0.641509	0.755981	0.752688	0.88	0.586667	0.57157	0.670134	0.548295
1535	0.421333	0.562771	0.635514	0.732394	0.707071	0.88	0.575238	0.560711	0.656514	0.531144
1540	0.425532	0.547009	0.647619	0.796117	0.673077	0.88	0.582857	0.571209	0.661559	0.540273
1545	0.417112	0.562771	0.647619	0.738318	0.693069	0.88	0.575238	0.561891	0.656481	0.529563
1550	0.437995	0.560345	0.647619	0.764151	0.721649	0.88	0.588571	0.57462	0.668627	0.547075
1555	0.433862	0.566372	0.635514	0.752294	0.729167	0.88	0.586667	0.572153	0.666201	0.543311
1560	0.408602	0.549356	0.635514	0.760563	0.7	0.88	0.573333	0.562166	0.655673	0.526341
1565	0.424403	0.542373	0.641509	0.733945	0.772727	0.88	0.577143	0.561146	0.665826	0.535363
1570	0.450262	0.561404	0.62963	0.780952	0.721649	0.88	0.594286	0.57866	0.670649	0.555645
1575	0.429708	0.560345	0.673267	0.743119	0.721649	0.88	0.584762	0.571275	0.668015	0.540699
1580	0.432718	0.570175	0.653846	0.744186	0.707071	0.88	0.584762	0.568485	0.664666	0.541554
1585	0.412869	0.555556	0.673267	0.767123	0.714286	0.88	0.582857	0.573975	0.667183	0.533961
1590	0.4	0.570175	0.612613	0.757991	0.721649	0.88	0.575238	0.566649	0.657071	0.523618
1595	0.382514	0.550847	0.635514	0.739726	0.721649	0.88	0.56381	0.556454	0.651708	0.509926
1600	0.433862	0.558952	0.607143	0.778846	0.714286	0.88	0.584762	0.570739	0.662182	0.543812
1605	0.436842	0.548523	0.62963	0.745098	0.729167	0.88	0.579048	0.561234	0.661543	0.541249
1610	0.395664	0.561404	0.591304	0.712329	0.744681	0.88	0.561905	0.549202	0.647564	0.512936
1615	0.420213	0.550847	0.612613	0.754717	0.777778	0.88	0.579048	0.565748	0.666028	0.535839
1620	0.432718	0.550847	0.60177	0.772277	0.736842	0.88	0.580952	0.565531	0.662409	0.542268
1625	0.431579	0.567686	0.612613	0.763285	0.714286	0.88	0.582857	0.565502	0.661575	0.54147
1630	0.425532	0.577778	0.660194	0.756757	0.707071	0.88	0.588571	0.577011	0.667889	0.540866
1635	0.408602	0.548523	0.596491	0.798077	0.744681	0.88	0.579048	0.571541	0.662729	0.532692
1640	0.425532	0.585586	0.635514	0.718182	0.7	0.88	0.579048	0.563408	0.657469	0.533591
1645	0.442105	0.601852	0.591304	0.753488	0.707071	0.88	0.590476	0.574598	0.662637	0.548206
1650	0.408602	0.548523	0.62963	0.773585	0.729167	0.88	0.577143	0.568212	0.661584	0.529885
1655	0.395664	0.541667	0.635514	0.761905	0.707071	0.88	0.567619	0.559129	0.653637	0.518781
1660	0.433862	0.579186	0.571429	0.78673	0.721649	0.916667	0.588571	0.575451	0.668254	0.546524
1665	0.382514	0.534979	0.62963	0.726415	0.729167	0.88	0.55619	0.547071	0.647117	0.505952
1670	0.40107	0.537815	0.607143	0.745283	0.786517	0.88	0.567619	0.552386	0.659638	0.522151
1675	0.421333	0.560345	0.571429	0.79602	0.714286	0.88	0.579048	0.567952	0.657235	0.537355
1680	0.432718	0.542373	0.607143	0.784314	0.744681	0.88	0.582857	0.567993	0.665205	0.544015
1685	0.4	0.550847	0.666667	0.72973	0.736842	0.88	0.571429	0.561723	0.660681	0.521216
1690	0.443864	0.572687	0.612613	0.753623	0.721649	0.88	0.586667	0.566841	0.664073	0.547961
1695	0.40107	0.565217	0.60177	0.743119	0.777778	0.88	0.573333	0.559137	0.661492	0.524267
1700	0.446194	0.548523	0.60177	0.820513	0.7	0.916667	0.590476	0.577438	0.672278	0.555608
1705	0.437995	0.580357	0.618182	0.743119	0.744681	0.88	0.588571	0.573484	0.667389	0.545817
1710	0.425532	0.587156	0.596491	0.730594	0.714286	0.88	0.579048	0.563409	0.655676	0.534196
1715	0.442105	0.586047	0.571429	0.722222	0.729167	0.916667	0.580952	0.56121	0.661273	0.542201
1720	0.450262	0.577778	0.623853	0.747664	0.736842	0.88	0.592381	0.575362	0.6694	0.552985
1725	0.442105	0.538462	0.6	0.759259	0.813953	0.916667	0.586667	0.570927	0.678408	0.549738
1730	0.429708	0.579186	0.62963	0.723982	0.693878	0.88	0.579048	0.561987	0.656064	0.535292
1735	0.436842	0.571429	0.618182	0.733032	0.721649	0.88	0.582857	0.563259	0.660189	0.540912
1740	0.421333	0.556522	0.581197	0.720379	0.76087	0.88	0.569524	0.553129	0.653383	0.528517
1745	0.436842	0.577982	0.618182	0.712329	0.714286	0.88	0.579048	0.558061	0.656603	0.53792
1750	0.407507	0.545455	0.60177	0.747664	0.736842	0.916667	0.569524	0.555365	0.659317	0.524216
1755	0.404313	0.52	0.666667	0.739336	0.769231	0.88	0.567619	0.557839	0.663258	0.523525
1760	0.403226	0.556522	0.612613	0.745455	0.752688	0.916667	0.573333	0.561497	0.664528	0.524577
1765	0.368132	0.5625	0.607143	0.706383	0.769231	0.916667	0.558095	0.549167	0.655009	0.500029
1770	0.433862	0.55794	0.635514	0.758294	0.721649	0.916667	0.584762	0.570765	0.670654	0.543494
1775	0.395664	0.562771	0.618182	0.75576	0.714286	0.88	0.571429	0.562973	0.654444	0.519769
1780	0.425532	0.555556	0.605505	0.779343	0.744681	0.916667	0.584762	0.57342	0.671214	0.541462
1785	0.439791	0.585586	0.607143	0.752381	0.707071	0.88	0.586667	0.567401	0.661995	0.545736
1790	0.408602	0.575221	0.581197	0.712329	0.769231	0.88	0.569524	0.556041	0.65443	0.522924
1795	0.433862	0.528926	0.607143	0.80597	0.76087	0.88	0.584762	0.573187	0.669462	0.547539
1800	0.425532	0.570175	0.62963	0.762791	0.7	0.956522	0.584762	0.572514	0.674108	0.540043
1805	0.411765	0.581818	0.607143	0.72	0.723404	0.88	0.573333	0.557645	0.654022	0.525376
1810	0.411765	0.546218	0.635514	0.755981	0.714286	0.916667	0.573333	0.560514	0.663405	0.528723
1815	0.391304	0.567686	0.612613	0.70852	0.729167	0.956522	0.56381	0.552897	0.660969	0.512596
1820	0.412869	0.550847	0.607143	0.769953	0.769231	0.88	0.579048	0.56962	0.665007	0.533212
1825	0.391304	0.570175	0.591304	0.737327	0.721649	0.88	0.565714	0.556067	0.648627	0.514029
1830	0.398922	0.575221	0.62963	0.730594	0.686275	0.916667	0.569524	0.55691	0.656218	0.518763
1835	0.429708	0.576577	0.596491	0.764151	0.7	0.88	0.582857	0.568373	0.657821	0.539658
1840	0.412869	0.551724	0.571429	0.755981	0.752688	0.916667	0.571429	0.558965	0.660226	0.528437
1845	0.394595	0.544681	0.623853	0.697674	0.721649	0.916667	0.55619	0.540517	0.649853	0.509259
1850	0.429708	0.571429	0.591304	0.715596	0.76087	0.916667	0.577143	0.560097	0.664262	0.535742
1855	0.381471	0.560345	0.635514	0.702703	0.721649	0.88	0.558095	0.546303	0.646947	0.504591
1860	0.382514	0.565217	0.634615	0.722467	0.707071	0.916667	0.56381	0.555221	0.654758	0.508682
1865	0.377049	0.550847	0.607143	0.745283	0.707071	0.88	0.558095	0.549029	0.644566	0.504925
1870	0.429708	0.593607	0.566667	0.755981	0.693069	0.916667	0.580952	0.566029	0.659283	0.538834
1875	0.416	0.562771	0.660194	0.743119	0.714286	0.88	0.579048	0.565658	0.662728	0.531933
1880	0.378082	0.53719	0.581197	0.767773	0.769231	0.916667	0.561905	0.556996	0.658356	0.510647
1885	0.390244	0.567686	0.612613	0.748815	0.660377	0.916667	0.56381	0.552525	0.6494	0.513024
1890	0.386921	0.55794	0.62963	0.761468	0.693069	0.956522	0.569524	0.56303	0.664258	0.516085
1895	0.408602	0.543103	0.596491	0.777251	0.714286	0.956522	0.573333	0.562505	0.666043	0.528266
1900	0.386921	0.567686	0.591304	0.744186	0.7	0.916667	0.56381	0.554945	0.651127	0.511671
1905	0.360111	0.562771	0.635514	0.745455	0.654206	0.916667	0.55619	0.551735	0.645787	0.49596
1910	0.337079	0.537815	0.647619	0.734513	0.686275	0.956522	0.546667	0.545235	0.64997	0.481891
1915	0.378082	0.541667	0.623853	0.780952	0.686275	0.916667	0.56381	0.559107	0.654583	0.510542
1920	0.431579	0.580357	0.596491	0.780488	0.673077	0.956522	0.584762	0.568082	0.669752	0.543603
1925	0.382514	0.539419	0.660194	0.753488	0.693069	0.916667	0.56381	0.557314	0.657559	0.511175
1930	0.386921	0.562771	0.607143	0.739726	0.714286	0.956522	0.565714	0.557444	0.661228	0.513162
1935	0.394595	0.560345	0.607143	0.738318	0.714286	0.916667	0.565714	0.553944	0.655225	0.516128
1940	0.395664	0.555556	0.635514	0.752294	0.714286	0.916667	0.571429	0.563162	0.661663	0.520212
1945	0.38587	0.55794	0.596491	0.740385	0.679612	0.916667	0.558095	0.54652	0.646161	0.50824
1950	0.389189	0.546218	0.612613	0.72381	0.721649	0.916667	0.558095	0.544106	0.651691	0.509855
1955	0.391304	0.570175	0.60177	0.764977	0.7	0.916667	0.571429	0.564104	0.657482	0.518455
1960	0.368132	0.549356	0.623853	0.718182	0.707071	0.88	0.552381	0.542463	0.641099	0.496459
1965	0.368132	0.548523	0.653846	0.728111	0.679612	0.88	0.554286	0.545746	0.643037	0.498056
1970	0.368132	0.577778	0.618182	0.717489	0.673077	0.916667	0.55619	0.546971	0.645221	0.498002
1975	0.398922	0.562771	0.612613	0.742857	0.679612	0.916667	0.565714	0.552849	0.65224	0.517637
1980	0.373626	0.567686	0.60177	0.733945	0.693069	0.88	0.558095	0.550489	0.641683	0.501985
1985	0.382514	0.585586	0.596491	0.75576	0.660377	0.88	0.565714	0.558174	0.643455	0.510181
1990	0.421333	0.59633	0.62963	0.723982	0.679612	0.88	0.579048	0.564367	0.655148	0.531742
1995	0.395664	0.580357	0.605505	0.728111	0.660377	0.88	0.56381	0.551473	0.641669	0.513107
2000	0.382514	0.585586	0.60177	0.728972	0.636364	0.88	0.558095	0.547659	0.635867	0.504636

## Sheet: Random forest
Number of features	Negative infection	Other infection	Discharged from emergency department	Admitted to inpatient care	Progressed to ICU	Death	ACC	MCC	Macro F1	Weighted F1
5	0.836773	0.6625	0.777778	0.781065	0.761905	0.6875	0.786667	0.698954	0.751253	0.794344
10	0.882459	0.736111	0.941176	0.834286	0.85	0.733333	0.851429	0.78222	0.829561	0.855146
15	0.894075	0.777778	0.876712	0.790419	0.825	0.758621	0.851429	0.780604	0.820434	0.854524
20	0.90681	0.838235	0.925373	0.842697	0.843373	0.785714	0.88	0.822932	0.857034	0.882498
25	0.907473	0.833333	0.911765	0.8	0.860759	0.758621	0.872381	0.809468	0.845325	0.875143
30	0.910714	0.859259	0.898551	0.820225	0.860759	0.758621	0.88	0.821917	0.851355	0.882561
35	0.917857	0.890511	0.898551	0.847458	0.839506	0.846154	0.893333	0.842124	0.873339	0.895231
40	0.911348	0.865672	0.882353	0.820225	0.875	0.846154	0.88381	0.825903	0.866792	0.885446
45	0.909091	0.84058	0.911765	0.837989	0.860759	0.88	0.88381	0.827051	0.873364	0.885574
50	0.908766	0.857143	0.895522	0.836158	0.85	0.814815	0.881905	0.825192	0.860401	0.884013
55	0.913274	0.863309	0.911765	0.813559	0.857143	0.916667	0.885714	0.8282	0.879286	0.887365
60	0.912966	0.863309	0.901408	0.842105	0.839506	0.88	0.887619	0.832317	0.873216	0.889144
65	0.910714	0.848921	0.861111	0.843931	0.835443	0.814815	0.88	0.821949	0.852489	0.882138
70	0.909414	0.861314	0.882353	0.813559	0.825	0.88	0.878095	0.817542	0.86194	0.880125
75	0.900709	0.852941	0.914286	0.840909	0.810127	0.88	0.878095	0.817108	0.866495	0.879634
80	0.902655	0.838235	0.898551	0.852273	0.846154	0.846154	0.88	0.819594	0.864004	0.881402
85	0.909735	0.861314	0.873239	0.836158	0.842105	0.916667	0.88381	0.825275	0.873203	0.885241
90	0.903571	0.857143	0.876712	0.827586	0.820513	0.88	0.87619	0.816024	0.860921	0.877895
95	0.905526	0.84058	0.837838	0.818182	0.906667	0.846154	0.87619	0.815499	0.859158	0.877958
100	0.901257	0.851064	0.869565	0.840909	0.835443	0.785714	0.874286	0.814581	0.847325	0.876526
105	0.90681	0.84507	0.853333	0.860465	0.853333	0.785714	0.88	0.822917	0.850788	0.882185
110	0.910394	0.853147	0.873239	0.845714	0.88	0.785714	0.88381	0.828527	0.858035	0.885913
115	0.914286	0.861314	0.876712	0.847458	0.868421	0.814815	0.887619	0.83335	0.863834	0.88946
120	0.902174	0.835616	0.888889	0.857143	0.846154	0.814815	0.878095	0.822787	0.857465	0.880303
125	0.890909	0.8	0.914286	0.849162	0.891892	0.814815	0.870476	0.812226	0.860177	0.872959
130	0.907143	0.842857	0.885714	0.850575	0.810127	0.814815	0.878095	0.818999	0.851872	0.880343
135	0.887273	0.8	0.861111	0.853933	0.871795	0.814815	0.864762	0.803583	0.848154	0.866889
140	0.905797	0.829932	0.861111	0.865497	0.804878	0.846154	0.87619	0.82022	0.852228	0.879085
145	0.896926	0.821918	0.873239	0.857143	0.820513	0.814815	0.870476	0.810789	0.847426	0.872925
150	0.898917	0.810811	0.873239	0.836158	0.876712	0.814815	0.870476	0.810203	0.851775	0.873062
155	0.910714	0.857143	0.873239	0.824859	0.837838	0.785714	0.878095	0.818847	0.848251	0.88044
160	0.891697	0.802721	0.873239	0.845714	0.842105	0.814815	0.864762	0.801636	0.845049	0.867211
165	0.889292	0.791946	0.914286	0.862069	0.825	0.846154	0.866667	0.806191	0.854791	0.869313
170	0.889693	0.805369	0.914286	0.850575	0.815789	0.785714	0.864762	0.802285	0.843571	0.867481
175	0.888087	0.780822	0.876712	0.860465	0.857143	0.785714	0.862857	0.798966	0.841491	0.865442
180	0.898917	0.797297	0.914286	0.842697	0.853333	0.88	0.872381	0.812995	0.864422	0.8749
185	0.897297	0.789116	0.914286	0.845714	0.846154	0.88	0.870476	0.809748	0.862094	0.872978
190	0.888087	0.77027	0.914286	0.837989	0.876712	0.846154	0.862857	0.798569	0.855583	0.865544
195	0.894545	0.8	0.876712	0.852273	0.842105	0.88	0.868571	0.809414	0.857606	0.871121
200	0.886861	0.784314	0.888889	0.847458	0.849315	0.814815	0.860952	0.799115	0.845275	0.863979
205	0.88117	0.771242	0.864865	0.837989	0.873239	0.846154	0.855238	0.790978	0.845776	0.858333
210	0.880435	0.773333	0.876712	0.843931	0.831169	0.88	0.855238	0.788422	0.847597	0.857799
215	0.898551	0.824324	0.873239	0.829545	0.831169	0.846154	0.868571	0.808365	0.850497	0.871091
220	0.890909	0.802632	0.869565	0.845714	0.842105	0.785714	0.862857	0.801027	0.83944	0.865908
225	0.877064	0.787097	0.861111	0.836158	0.864865	0.814815	0.853333	0.789408	0.840185	0.85623
230	0.894161	0.815789	0.861111	0.840909	0.842105	0.846154	0.866667	0.807691	0.850038	0.869321
235	0.890511	0.8	0.911765	0.839779	0.888889	0.846154	0.868571	0.81055	0.86285	0.871527
240	0.888483	0.810458	0.849315	0.842697	0.864865	0.88	0.864762	0.805284	0.855969	0.867208
245	0.898182	0.826667	0.885714	0.826816	0.864865	0.814815	0.870476	0.812226	0.852843	0.873134
250	0.888889	0.789474	0.873239	0.853933	0.864865	0.846154	0.864762	0.804202	0.852759	0.867477
255	0.890511	0.805195	0.864865	0.847458	0.901408	0.846154	0.868571	0.81062	0.859265	0.871196
260	0.890909	0.779221	0.888889	0.877193	0.846154	0.88	0.868571	0.809864	0.860394	0.871543
265	0.887273	0.794702	0.849315	0.863636	0.90411	0.814815	0.866667	0.806629	0.852308	0.869176
270	0.884826	0.789474	0.861111	0.844444	0.891892	0.88	0.862857	0.802309	0.858625	0.865394
275	0.888483	0.805195	0.876712	0.845714	0.826667	0.846154	0.862857	0.802627	0.848154	0.865558
280	0.886861	0.789474	0.864865	0.857143	0.88	0.846154	0.864762	0.804878	0.854083	0.867314
285	0.904505	0.815789	0.885714	0.863636	0.90411	0.916667	0.88381	0.830013	0.881737	0.885993
290	0.891697	0.791946	0.911765	0.837989	0.864865	0.846154	0.866667	0.804382	0.857403	0.86931
295	0.886447	0.764331	0.869565	0.840909	0.871795	0.916667	0.859048	0.797536	0.858286	0.862605
300	0.884826	0.774194	0.876712	0.845714	0.88	0.88	0.860952	0.799781	0.856908	0.863923
305	0.886861	0.774194	0.898551	0.849162	0.916667	0.814815	0.864762	0.804884	0.856708	0.868115
310	0.892922	0.797386	0.901408	0.847458	0.891892	0.916667	0.872381	0.814681	0.874622	0.874798
315	0.891697	0.802721	0.885714	0.845714	0.846154	0.846154	0.866667	0.804514	0.853026	0.868946
320	0.887681	0.791946	0.84507	0.852273	0.868421	0.846154	0.862857	0.799751	0.848591	0.865249
325	0.880295	0.772152	0.901408	0.863636	0.88	0.814815	0.860952	0.802162	0.852051	0.864216
330	0.90161	0.791946	0.914286	0.860465	0.853333	0.88	0.87619	0.816658	0.86694	0.878599
335	0.875912	0.769231	0.857143	0.858757	0.864865	0.88	0.855238	0.790586	0.850985	0.858093
340	0.893309	0.786667	0.914286	0.865169	0.876712	0.846154	0.872381	0.813577	0.863716	0.874867
345	0.88117	0.75641	0.876712	0.845714	0.891892	0.88	0.857143	0.7941	0.855316	0.860452
350	0.885246	0.771242	0.876712	0.860465	0.868421	0.814815	0.860952	0.798855	0.84615	0.864016
355	0.873394	0.76129	0.876712	0.850575	0.857143	0.846154	0.851429	0.786697	0.844211	0.854424
360	0.88117	0.766234	0.941176	0.870056	0.857143	0.814815	0.862857	0.802608	0.855099	0.866056
365	0.873857	0.76129	0.864865	0.850575	0.837838	0.846154	0.849524	0.782695	0.839096	0.852631
370	0.896926	0.805369	0.888889	0.847458	0.90411	0.846154	0.874286	0.816457	0.864817	0.87657
375	0.885246	0.771242	0.885714	0.844444	0.916667	0.846154	0.862857	0.801315	0.858244	0.865909
380	0.881603	0.763158	0.888889	0.863636	0.853333	0.846154	0.859048	0.795682	0.849462	0.861908
385	0.894928	0.789474	0.927536	0.876404	0.918919	0.88	0.88	0.825652	0.88121	0.882306
390	0.879562	0.779221	0.876712	0.845714	0.837838	0.846154	0.855238	0.790623	0.8442	0.858057
395	0.883212	0.784314	0.888889	0.868571	0.853333	0.814815	0.862857	0.802075	0.848856	0.865567
400	0.891697	0.76	0.901408	0.847458	0.931507	0.88	0.868571	0.807313	0.868678	0.871351
405	0.870201	0.763158	0.873239	0.849162	0.88	0.846154	0.851429	0.785188	0.846986	0.853928
410	0.869245	0.74359	0.888889	0.833333	0.888889	0.814815	0.845714	0.779057	0.839793	0.849383
415	0.888889	0.784314	0.927536	0.888889	0.876712	0.846154	0.874286	0.818552	0.868749	0.876737
420	0.872458	0.764331	0.876712	0.871508	0.888889	0.785714	0.855238	0.794608	0.843269	0.858473
425	0.893309	0.776316	0.901408	0.865169	0.901408	0.88	0.872381	0.813634	0.869602	0.875107
430	0.885246	0.779221	0.888889	0.852273	0.876712	0.846154	0.862857	0.801499	0.854749	0.865691
435	0.884058	0.768212	0.885714	0.849162	0.888889	0.846154	0.860952	0.796811	0.853698	0.863767
440	0.890511	0.797386	0.901408	0.833333	0.888889	0.846154	0.866667	0.807584	0.859614	0.869501
445	0.888087	0.781457	0.927536	0.837989	0.901408	0.846154	0.866667	0.804447	0.863772	0.869434
450	0.885246	0.766234	0.927536	0.866667	0.929577	0.814815	0.868571	0.810029	0.865012	0.871757
455	0.885246	0.784314	0.873239	0.837989	0.901408	0.814815	0.860952	0.798515	0.849502	0.864013
460	0.875912	0.774194	0.876712	0.850575	0.864865	0.846154	0.855238	0.790722	0.848069	0.857956
465	0.885662	0.779221	0.888889	0.843931	0.876712	0.814815	0.860952	0.797758	0.848205	0.863935
470	0.888889	0.779221	0.927536	0.860335	0.864865	0.88	0.868571	0.809979	0.866808	0.871457
475	0.87796	0.771242	0.873239	0.852273	0.864865	0.814815	0.855238	0.790014	0.842399	0.858136
480	0.872928	0.767296	0.873239	0.844444	0.901408	0.846154	0.853333	0.790619	0.850912	0.85665
485	0.88117	0.759494	0.914286	0.858757	0.876712	0.88	0.860952	0.799851	0.861736	0.864342
490	0.886861	0.792208	0.901408	0.855556	0.888889	0.88	0.868571	0.81047	0.867487	0.871067
495	0.878676	0.779221	0.864865	0.855556	0.876712	0.88	0.859048	0.79833	0.855838	0.861666
500	0.885246	0.771242	0.876712	0.870056	0.888889	0.846154	0.864762	0.804291	0.856383	0.867572
505	0.890909	0.779221	0.901408	0.871508	0.90411	0.956522	0.874286	0.818031	0.883946	0.876912
510	0.870201	0.771242	0.888889	0.831461	0.826667	0.88	0.847619	0.779502	0.844743	0.850264
515	0.884826	0.787097	0.901408	0.858757	0.876712	0.814815	0.864762	0.805475	0.853936	0.867621
520	0.882784	0.792208	0.888889	0.842697	0.853333	0.88	0.860952	0.800142	0.856652	0.863529
525	0.879121	0.76129	0.901408	0.861878	0.901408	0.846154	0.860952	0.800136	0.858543	0.864012
530	0.888889	0.774194	0.901408	0.853933	0.901408	0.846154	0.866667	0.807223	0.860998	0.869846
535	0.879562	0.779221	0.901408	0.858757	0.837838	0.846154	0.859048	0.796255	0.85049	0.861743
540	0.880734	0.77707	0.873239	0.824859	0.853333	0.88	0.853333	0.789442	0.848206	0.856632
545	0.884058	0.771242	0.911765	0.849162	0.888889	0.846154	0.862857	0.799787	0.858545	0.865829
550	0.875458	0.75641	0.898551	0.870056	0.842105	0.846154	0.855238	0.791742	0.848122	0.858512
555	0.87796	0.751592	0.925373	0.853933	0.864865	0.88	0.857143	0.79296	0.858954	0.86071
560	0.872928	0.764331	0.861111	0.830601	0.857143	0.88	0.847619	0.781826	0.844352	0.851041
565	0.88117	0.774194	0.898551	0.860335	0.853333	0.88	0.860952	0.799619	0.85793	0.863837
570	0.880866	0.776316	0.898551	0.83908	0.849315	0.785714	0.855238	0.787456	0.838307	0.858284
575	0.877514	0.77707	0.898551	0.839779	0.885714	0.846154	0.857143	0.793983	0.85413	0.860292
580	0.887273	0.792208	0.914286	0.865169	0.876712	0.88	0.870476	0.812359	0.869275	0.872859
585	0.878676	0.759494	0.898551	0.839779	0.901408	0.814815	0.855238	0.792867	0.848787	0.859161
590	0.886861	0.792208	0.898551	0.835165	0.90411	0.916667	0.866667	0.807536	0.87226	0.869402
595	0.883636	0.769231	0.911765	0.847458	0.853333	0.916667	0.860952	0.79812	0.863682	0.864177
600	0.879121	0.772152	0.861111	0.852273	0.888889	0.846154	0.857143	0.794746	0.84995	0.860376
605	0.875458	0.759494	0.914286	0.847458	0.853333	0.916667	0.855238	0.791778	0.861116	0.858523
610	0.884826	0.77707	0.898551	0.840909	0.842105	0.88	0.859048	0.796987	0.85391	0.862398
615	0.88	0.753247	0.873239	0.858757	0.901408	0.814815	0.857143	0.792353	0.846911	0.860531
620	0.887273	0.779221	0.927536	0.846154	0.927536	0.846154	0.868571	0.809463	0.868979	0.871746
625	0.874317	0.75817	0.888889	0.853933	0.888889	0.846154	0.855238	0.789896	0.851725	0.858
630	0.88117	0.774194	0.901408	0.836158	0.876712	0.814815	0.857143	0.794017	0.84741	0.860347
635	0.881603	0.782051	0.861111	0.855491	0.837838	0.846154	0.857143	0.793147	0.844041	0.860112
640	0.890909	0.794872	0.857143	0.850575	0.853333	0.88	0.864762	0.804017	0.854472	0.867645
645	0.888889	0.779221	0.885714	0.833333	0.901408	0.846154	0.862857	0.801368	0.855787	0.866156
650	0.889693	0.77707	0.925373	0.852273	0.888889	0.88	0.868571	0.808231	0.868883	0.871816
655	0.882353	0.78481	0.885714	0.866667	0.876712	0.88	0.864762	0.807111	0.862709	0.867559
660	0.888483	0.789809	0.888889	0.870056	0.901408	0.846154	0.870476	0.814164	0.864133	0.873319
665	0.889292	0.782051	0.898551	0.870056	0.888889	0.88	0.870476	0.812001	0.86814	0.873315
670	0.887273	0.794702	0.901408	0.865169	0.891892	0.846154	0.870476	0.812255	0.864433	0.872637
675	0.892139	0.794872	0.898551	0.863636	0.842105	0.846154	0.868571	0.811288	0.856243	0.871652
680	0.884058	0.766234	0.927536	0.861878	0.941176	0.846154	0.868571	0.808476	0.871173	0.871751
685	0.891304	0.784314	0.901408	0.881356	0.888889	0.88	0.874286	0.817085	0.871212	0.876723
690	0.874074	0.7625	0.888889	0.852459	0.885714	0.88	0.855238	0.795166	0.857273	0.858661
695	0.887273	0.784314	0.914286	0.858757	0.888889	0.785714	0.866667	0.806707	0.853205	0.869692
700	0.885246	0.784314	0.925373	0.879121	0.876712	0.846154	0.870476	0.812794	0.866153	0.87298
705	0.885662	0.771242	0.914286	0.875	0.88	0.88	0.868571	0.809001	0.867698	0.871148
710	0.883978	0.77707	0.873239	0.871508	0.876712	0.814815	0.862857	0.804836	0.849554	0.866118
715	0.882784	0.779221	0.914286	0.855556	0.864865	0.846154	0.862857	0.802968	0.857144	0.865683
720	0.88117	0.76129	0.888889	0.860335	0.916667	0.88	0.862857	0.802477	0.864725	0.865836
725	0.888483	0.772152	0.885714	0.865169	0.888889	0.88	0.866667	0.808421	0.863401	0.87002
730	0.879562	0.766234	0.914286	0.849162	0.888889	0.814815	0.859048	0.796222	0.852158	0.862181
735	0.882784	0.779221	0.888889	0.863636	0.853333	0.814815	0.860952	0.800292	0.847113	0.863906
740	0.867159	0.742138	0.914286	0.849162	0.876712	0.814815	0.847619	0.782691	0.844045	0.851393
745	0.887273	0.77707	0.914286	0.853933	0.914286	0.88	0.868571	0.809677	0.871141	0.871692
750	0.879562	0.772152	0.901408	0.842105	0.842105	0.846154	0.855238	0.791076	0.847248	0.858488
755	0.883212	0.77707	0.901408	0.870056	0.891892	0.956522	0.868571	0.81068	0.880027	0.871259
760	0.879562	0.751592	0.864865	0.888889	0.853333	0.88	0.859048	0.796724	0.85304	0.862519
765	0.880435	0.753247	0.888889	0.865497	0.853333	0.846154	0.857143	0.791575	0.847926	0.86032
770	0.885246	0.772152	0.901408	0.872093	0.864865	0.846154	0.864762	0.8048	0.856986	0.868008
775	0.884477	0.763158	0.914286	0.842697	0.914286	0.846154	0.862857	0.798751	0.860843	0.865886
780	0.872928	0.759494	0.876712	0.845714	0.864865	0.814815	0.849524	0.785096	0.839088	0.85302
785	0.882033	0.76129	0.901408	0.850575	0.891892	0.88	0.860952	0.797682	0.8612	0.86392
790	0.873394	0.767296	0.888889	0.850575	0.876712	0.814815	0.853333	0.789779	0.84528	0.856605
795	0.886447	0.772152	0.885714	0.876404	0.876712	0.88	0.866667	0.808952	0.862905	0.869858
800	0.878229	0.75	0.876712	0.875	0.888889	0.814815	0.857143	0.797156	0.847274	0.86112
805	0.878403	0.766234	0.901408	0.857143	0.888889	0.814815	0.859048	0.794779	0.851149	0.86197
810	0.875912	0.769231	0.873239	0.836158	0.888889	0.846154	0.853333	0.787751	0.848264	0.856412
815	0.886861	0.77707	0.927536	0.875	0.88	0.88	0.870476	0.81365	0.871078	0.873403
820	0.883212	0.787097	0.873239	0.863636	0.906667	0.88	0.866667	0.807788	0.865642	0.86903
825	0.882459	0.766234	0.914286	0.847458	0.929577	0.88	0.864762	0.802229	0.870002	0.86762
830	0.876364	0.76129	0.849315	0.836158	0.927536	0.846154	0.853333	0.786651	0.84947	0.85671
835	0.882784	0.769231	0.888889	0.858757	0.891892	0.88	0.862857	0.80314	0.861925	0.865825
840	0.865562	0.746835	0.864865	0.853933	0.901408	0.846154	0.847619	0.78208	0.846459	0.85094
845	0.875	0.759494	0.876712	0.850829	0.956522	0.88	0.859048	0.798547	0.866426	0.862482
850	0.877064	0.764331	0.888889	0.875	0.864865	0.846154	0.859048	0.798097	0.852717	0.862081
855	0.878676	0.772152	0.876712	0.865169	0.901408	0.846154	0.860952	0.801503	0.856712	0.864033
860	0.894545	0.787097	0.901408	0.858757	0.888889	0.88	0.872381	0.815322	0.868449	0.875279
865	0.886861	0.779221	0.901408	0.897727	0.853333	0.846154	0.870476	0.813501	0.860784	0.873127
870	0.882353	0.7625	0.901408	0.840909	0.901408	0.785714	0.857143	0.796071	0.845716	0.861363
875	0.880734	0.748466	0.914286	0.834286	0.888889	0.88	0.855238	0.792811	0.857777	0.859627
880	0.879121	0.775	0.864865	0.848837	0.876712	0.88	0.857143	0.795075	0.854089	0.860319
885	0.879121	0.772152	0.876712	0.850575	0.864865	0.88	0.857143	0.794817	0.853904	0.860222
890	0.885662	0.782051	0.864865	0.843931	0.914286	0.846154	0.862857	0.800739	0.856158	0.865891
895	0.877514	0.757764	0.901408	0.845714	0.885714	0.846154	0.855238	0.791597	0.852378	0.859037
900	0.885662	0.77707	0.901408	0.860465	0.888889	0.814815	0.864762	0.803728	0.854718	0.867937
905	0.879121	0.767296	0.888889	0.847059	0.857143	0.846154	0.855238	0.792325	0.84761	0.858623
910	0.887273	0.772152	0.914286	0.863636	0.914286	0.846154	0.868571	0.809846	0.866298	0.871927
915	0.881603	0.774194	0.901408	0.873563	0.857143	0.916667	0.864762	0.804481	0.86743	0.867405
920	0.89009	0.77707	0.888889	0.858824	0.873239	0.88	0.866667	0.804641	0.861352	0.869682
925	0.873394	0.756098	0.914286	0.857143	0.888889	0.916667	0.857143	0.795731	0.867746	0.86086
930	0.87796	0.754717	0.898551	0.845714	0.888889	0.846154	0.855238	0.790354	0.851997	0.858938
935	0.882784	0.772152	0.888889	0.855491	0.842105	0.88	0.859048	0.797742	0.85357	0.862345
940	0.877514	0.769231	0.876712	0.847458	0.901408	0.846154	0.857143	0.79405	0.853079	0.860182
945	0.886861	0.78481	0.885714	0.857143	0.888889	0.814815	0.864762	0.805209	0.853039	0.868023
950	0.883212	0.782051	0.901408	0.840909	0.90411	0.846154	0.862857	0.802133	0.859641	0.865714
955	0.872263	0.772152	0.888889	0.857143	0.849315	0.916667	0.855238	0.790764	0.859405	0.857926
960	0.878403	0.769231	0.914286	0.840909	0.873239	0.846154	0.857143	0.791927	0.853704	0.860191
965	0.885662	0.77707	0.888889	0.848837	0.888889	0.846154	0.862857	0.800819	0.855917	0.865922
970	0.883212	0.754717	0.888889	0.83237	0.876712	0.88	0.855238	0.790966	0.85265	0.859035
975	0.870201	0.728395	0.901408	0.853801	0.888889	0.814815	0.847619	0.780465	0.842918	0.852127
980	0.879121	0.757764	0.914286	0.852273	0.888889	0.88	0.859048	0.797783	0.862055	0.862747
985	0.88117	0.753086	0.901408	0.867052	0.876712	0.916667	0.860952	0.800303	0.866016	0.86481
990	0.881603	0.779221	0.888889	0.852273	0.876712	0.846154	0.860952	0.79863	0.854142	0.863637
995	0.881603	0.7625	0.885714	0.857143	0.901408	0.88	0.860952	0.799012	0.861395	0.864496
1000	0.877514	0.75641	0.876712	0.83908	0.891892	0.846154	0.853333	0.788459	0.84796	0.85662
1005	0.884058	0.751592	0.869565	0.848837	0.88	0.88	0.857143	0.791639	0.852342	0.860728
1010	0.876812	0.759494	0.898551	0.848837	0.88	0.916667	0.857143	0.79167	0.863393	0.860266
1015	0.88	0.75641	0.888889	0.860465	0.891892	0.846154	0.859048	0.795541	0.853968	0.862232
1020	0.888489	0.792208	0.914286	0.852071	0.891892	0.814815	0.868571	0.806987	0.85896	0.871096
1025	0.876611	0.7625	0.876712	0.850575	0.916667	0.785714	0.855238	0.79388	0.844797	0.85909
1030	0.890909	0.77707	0.876712	0.878613	0.90411	0.916667	0.872381	0.815597	0.874013	0.875348
1035	0.883636	0.764331	0.876712	0.848837	0.90411	0.88	0.860952	0.798442	0.859604	0.864138
1040	0.885246	0.767296	0.914286	0.883721	0.891892	0.846154	0.868571	0.81061	0.864766	0.871903
1045	0.891304	0.764331	0.888889	0.860465	0.931507	0.916667	0.870476	0.811753	0.875527	0.873705
1050	0.873394	0.751592	0.901408	0.833333	0.916667	0.88	0.853333	0.789327	0.859399	0.856742
1055	0.882033	0.76129	0.901408	0.868571	0.90411	0.88	0.864762	0.803383	0.866235	0.867614
1060	0.869245	0.748466	0.864865	0.848837	0.90411	0.88	0.849524	0.785552	0.852587	0.853292
1065	0.88	0.759494	0.888889	0.842105	0.88	0.916667	0.857143	0.792793	0.861192	0.860361
1070	0.892532	0.769231	0.861111	0.852273	0.929577	0.846154	0.866667	0.807356	0.85848	0.870288
1075	0.894928	0.769231	0.927536	0.858757	0.929577	0.88	0.874286	0.817266	0.876672	0.877687
1080	0.871795	0.746835	0.876712	0.820225	0.916667	0.956522	0.849524	0.783118	0.864793	0.853158
1085	0.887273	0.779874	0.888889	0.827586	0.929577	0.916667	0.864762	0.804185	0.871644	0.867967
1090	0.881603	0.738854	0.927536	0.853933	0.957746	0.846154	0.862857	0.801599	0.867638	0.86681
1095	0.884477	0.753247	0.901408	0.855491	0.916667	0.846154	0.862857	0.799046	0.859574	0.866031
1100	0.883636	0.764331	0.901408	0.837209	0.918919	0.846154	0.860952	0.798467	0.85861	0.864155
1105	0.881603	0.769231	0.914286	0.844444	0.956522	0.846154	0.864762	0.804375	0.868707	0.868113
1110	0.880435	0.76129	0.888889	0.862069	0.929577	0.846154	0.862857	0.800081	0.861402	0.86585
1115	0.87796	0.746835	0.901408	0.836158	0.929577	0.916667	0.857143	0.793008	0.868101	0.860808
1120	0.882033	0.746835	0.914286	0.852273	0.956522	0.846154	0.862857	0.80071	0.86635	0.866835
1125	0.87796	0.75641	0.888889	0.862069	0.864865	0.88	0.857143	0.793058	0.855032	0.860246
1130	0.893309	0.779221	0.914286	0.875	0.90411	0.916667	0.87619	0.819532	0.880432	0.878822
1135	0.881603	0.751592	0.888889	0.855491	0.891892	0.88	0.859048	0.79604	0.858245	0.862453
1140	0.890909	0.774194	0.914286	0.855556	0.914286	0.88	0.870476	0.81238	0.871538	0.873646
1145	0.88117	0.759494	0.876712	0.858757	0.914286	0.88	0.860952	0.79988	0.861736	0.864414
1150	0.874773	0.74359	0.888889	0.847458	0.914286	0.916667	0.855238	0.788954	0.864277	0.858587
1155	0.883636	0.748387	0.914286	0.853933	0.888889	0.88	0.860952	0.798037	0.861522	0.864397
1160	0.883636	0.769231	0.927536	0.837989	0.914286	0.846154	0.862857	0.800991	0.863139	0.866269
1165	0.876611	0.745342	0.876712	0.847458	0.873239	0.88	0.851429	0.787985	0.849894	0.855547
1170	0.875912	0.738854	0.888889	0.852273	0.888889	0.88	0.853333	0.787819	0.854136	0.856952
1175	0.886861	0.746835	0.911765	0.853933	0.916667	0.846154	0.862857	0.802197	0.860369	0.867003
1180	0.889693	0.76129	0.927536	0.875	0.876712	0.916667	0.870476	0.810942	0.874483	0.873595
1185	0.883212	0.754717	0.873239	0.850575	0.876712	0.88	0.857143	0.793776	0.853076	0.860934
1190	0.875226	0.748387	0.901408	0.877193	0.842105	0.916667	0.857143	0.791041	0.860164	0.860193
1195	0.88117	0.746835	0.888889	0.847458	0.927536	0.814815	0.857143	0.794224	0.851117	0.861345
1200	0.884892	0.75817	0.914286	0.845714	0.914286	0.846154	0.862857	0.797904	0.860584	0.865986
1205	0.880734	0.745342	0.861111	0.824859	0.914286	0.88	0.851429	0.786854	0.851055	0.855982
1210	0.883212	0.740741	0.901408	0.888889	0.876712	0.88	0.862857	0.802783	0.861827	0.867159
1215	0.880734	0.75	0.898551	0.861878	0.929577	0.916667	0.862857	0.803805	0.872901	0.866694
1220	0.891304	0.75641	0.901408	0.886364	0.942857	0.88	0.874286	0.817306	0.876391	0.877667
1225	0.884058	0.738854	0.914286	0.850575	0.942857	0.814815	0.860952	0.797362	0.857574	0.86515
1230	0.880734	0.759494	0.888889	0.828729	0.942857	0.916667	0.859048	0.797943	0.869562	0.862825
1235	0.881603	0.735484	0.901408	0.857143	0.891892	0.846154	0.857143	0.792985	0.852281	0.860824
1240	0.884404	0.740741	0.888889	0.857143	0.944444	0.916667	0.862857	0.804156	0.872048	0.867224
1245	0.884826	0.75641	0.914286	0.866667	0.929577	0.846154	0.866667	0.808277	0.86632	0.870103
1250	0.890485	0.776316	0.885714	0.845714	0.901408	0.88	0.866667	0.803105	0.863273	0.869386
1255	0.88117	0.759494	0.901408	0.868571	0.891892	0.88	0.862857	0.802804	0.863756	0.866091
1260	0.881603	0.75	0.941176	0.831461	0.914286	0.88	0.859048	0.796037	0.866421	0.86329
1265	0.88	0.769231	0.901408	0.860465	0.868421	0.88	0.860952	0.798392	0.859921	0.863775
1270	0.882353	0.746835	0.898551	0.855556	0.918919	0.88	0.860952	0.801397	0.863702	0.864724
1275	0.887681	0.75641	0.901408	0.881356	0.929577	0.956522	0.872381	0.814328	0.885493	0.875541
1280	0.878403	0.717949	0.888889	0.850575	0.916667	0.88	0.853333	0.786235	0.855414	0.857348
1285	0.871324	0.740741	0.876712	0.863636	0.901408	0.916667	0.853333	0.790366	0.861748	0.857231
1290	0.884058	0.74359	0.853333	0.865497	0.901408	0.88	0.859048	0.794555	0.854648	0.862779
1295	0.877514	0.746835	0.861111	0.847458	0.888889	0.916667	0.853333	0.788355	0.856412	0.857042
1300	0.882033	0.751592	0.888889	0.873563	0.876712	0.956522	0.862857	0.800621	0.871552	0.866178
1305	0.885662	0.764331	0.901408	0.852273	0.927536	0.846154	0.864762	0.803523	0.862894	0.868282
1310	0.874773	0.746835	0.941176	0.865169	0.888889	0.956522	0.860952	0.797648	0.878894	0.864351
1315	0.887273	0.753247	0.876712	0.847458	0.914286	0.846154	0.860952	0.798084	0.854188	0.864564
1320	0.876812	0.726115	0.888889	0.843931	0.90411	0.956522	0.853333	0.785752	0.866063	0.857165
1325	0.883636	0.759494	0.914286	0.849162	0.941176	0.88	0.864762	0.80399	0.871292	0.868495
1330	0.887273	0.76129	0.888889	0.865169	0.914286	0.88	0.866667	0.806683	0.866151	0.869891
1335	0.872263	0.753247	0.901408	0.837989	0.901408	0.814815	0.851429	0.784753	0.846855	0.854671
1340	0.879562	0.76129	0.876712	0.831461	0.888889	0.916667	0.855238	0.790474	0.859097	0.858437
1345	0.873606	0.75	0.876712	0.866667	0.916667	0.814815	0.855238	0.796458	0.849744	0.859032
1350	0.885246	0.75641	0.888889	0.836158	0.929577	0.88	0.860952	0.798668	0.862713	0.864522
1355	0.874539	0.736196	0.901408	0.870056	0.929577	0.846154	0.857143	0.797302	0.859655	0.861508
1360	0.873394	0.74359	0.876712	0.842697	0.90411	0.88	0.851429	0.786489	0.853417	0.854813
1365	0.870849	0.740741	0.853333	0.882353	0.88	0.846154	0.851429	0.789095	0.845572	0.855539
1370	0.882033	0.746835	0.914286	0.868571	0.90411	0.956522	0.864762	0.803513	0.878726	0.868261
1375	0.869245	0.725	0.876712	0.850575	0.891892	0.846154	0.845714	0.779529	0.843263	0.849908
1380	0.880295	0.75	0.888889	0.867052	0.88	0.814815	0.857143	0.796745	0.846842	0.861209
1385	0.876155	0.740741	0.876712	0.855556	0.927536	0.88	0.855238	0.794831	0.85945	0.859636
1390	0.882784	0.75	0.888889	0.847458	0.914286	0.88	0.859048	0.797686	0.860569	0.863129
1395	0.895307	0.766234	0.901408	0.88	0.914286	0.846154	0.874286	0.816273	0.867231	0.877508
1400	0.877514	0.76129	0.853333	0.852273	0.90411	0.916667	0.857143	0.793996	0.860864	0.860113
1405	0.888483	0.775	0.901408	0.852273	0.929577	0.88	0.868571	0.811511	0.871124	0.872038
1410	0.894075	0.774194	0.901408	0.842105	0.916667	0.916667	0.870476	0.809218	0.874186	0.873372
1415	0.887273	0.769231	0.90411	0.845714	0.942857	0.846154	0.866667	0.806896	0.86589	0.869943
1420	0.888889	0.759494	0.956522	0.857143	0.891892	0.88	0.868571	0.810361	0.872323	0.872183
1425	0.877514	0.7375	0.929577	0.858757	0.929577	0.916667	0.860952	0.799967	0.874932	0.864841
1430	0.878676	0.7625	0.916667	0.836158	0.916667	0.88	0.859048	0.798771	0.865111	0.862511
1435	0.879562	0.75	0.941176	0.853933	0.916667	0.916667	0.862857	0.802275	0.876334	0.866662
1440	0.88117	0.746835	0.916667	0.868571	0.916667	0.846154	0.862857	0.802841	0.862677	0.866454
1445	0.892922	0.774194	0.876712	0.857143	0.929577	0.88	0.870476	0.812032	0.868425	0.873621
1450	0.875912	0.759494	0.914286	0.852273	0.891892	0.916667	0.859048	0.796456	0.868421	0.862121
1455	0.886861	0.75	0.90411	0.867052	0.929577	0.88	0.866667	0.808266	0.8696	0.870568
1460	0.877778	0.745342	0.929577	0.844444	0.916667	0.846154	0.857143	0.798172	0.859994	0.861332
1465	0.890909	0.75641	0.916667	0.888889	0.88	0.846154	0.870476	0.812833	0.863171	0.873937
1470	0.874074	0.745342	0.90411	0.847458	0.891892	0.88	0.853333	0.792555	0.857146	0.857134
1475	0.890909	0.764331	0.927536	0.881356	0.929577	0.846154	0.874286	0.818365	0.873311	0.877721
1480	0.884404	0.75	0.914286	0.873563	0.88	0.846154	0.862857	0.804114	0.858068	0.866869
1485	0.886861	0.759494	0.888889	0.834286	0.931507	0.916667	0.862857	0.802242	0.869617	0.866412
1490	0.880435	0.75641	0.927536	0.850575	0.90411	0.846154	0.860952	0.797251	0.86087	0.864212
1495	0.894928	0.7625	0.942857	0.878613	0.929577	0.916667	0.878095	0.823451	0.887524	0.881791
1500	0.904847	0.774194	0.929577	0.867052	0.942857	0.916667	0.88381	0.829391	0.889199	0.887007
1505	0.899281	0.776316	0.956522	0.872093	0.857143	0.916667	0.878095	0.821088	0.87967	0.880969
1510	0.880435	0.74359	0.90411	0.870588	0.931507	0.846154	0.862857	0.800372	0.862731	0.866136
1515	0.883978	0.7625	0.88	0.863636	0.929577	0.88	0.864762	0.807978	0.866615	0.868382
1520	0.891304	0.779221	0.929577	0.863636	0.916667	0.88	0.874286	0.817172	0.876734	0.876933
1525	0.880734	0.767296	0.901408	0.849162	0.929577	0.88	0.862857	0.803807	0.86803	0.866217
1530	0.892922	0.751592	0.901408	0.885057	0.916667	0.88	0.872381	0.815059	0.871274	0.876028
1535	0.878229	0.75	0.916667	0.853933	0.916667	0.846154	0.859048	0.799883	0.860275	0.862845
1540	0.884058	0.76129	0.942857	0.853933	0.956522	0.846154	0.868571	0.80858	0.874136	0.871883
1545	0.892532	0.753086	0.956522	0.88	0.929577	0.916667	0.87619	0.822153	0.888064	0.880382
1550	0.882459	0.74359	0.927536	0.855491	0.918919	0.88	0.862857	0.799637	0.867999	0.866249
1555	0.882784	0.759494	0.891892	0.850575	0.916667	0.846154	0.860952	0.800586	0.857927	0.864447
1560	0.885662	0.779221	0.88	0.845714	0.927536	0.846154	0.864762	0.803437	0.860715	0.867689
1565	0.885662	0.769231	0.956522	0.863636	0.916667	0.846154	0.870476	0.81207	0.872979	0.873551
1570	0.875458	0.75	0.916667	0.847458	0.942857	0.88	0.859048	0.797686	0.86874	0.862702
1575	0.888889	0.7625	0.929577	0.872093	0.944444	0.846154	0.872381	0.816426	0.873943	0.875997
1580	0.876364	0.75	0.90411	0.865497	0.942857	0.846154	0.860952	0.798758	0.864164	0.864577
1585	0.881603	0.764331	0.929577	0.842697	0.956522	0.846154	0.864762	0.804492	0.870147	0.868217
1590	0.882033	0.751592	0.876712	0.867052	0.944444	0.916667	0.864762	0.803585	0.873083	0.868028
1595	0.889292	0.754717	0.927536	0.878613	0.931507	0.88	0.872381	0.815252	0.876944	0.876018
1600	0.894928	0.746835	0.942857	0.872093	0.891892	0.916667	0.872381	0.8147	0.877545	0.876296
1605	0.884404	0.757764	0.929577	0.870056	0.901408	0.88	0.866667	0.80975	0.870535	0.870396
1610	0.886861	0.759494	0.916667	0.853933	0.942857	0.916667	0.868571	0.810756	0.879413	0.872111
1615	0.87796	0.75641	0.90411	0.855491	0.916667	0.814815	0.859048	0.796061	0.854242	0.862267
1620	0.886861	0.745342	0.885714	0.873563	0.916667	0.88	0.864762	0.805406	0.864691	0.868981
1625	0.885662	0.746835	0.901408	0.850575	0.916667	0.916667	0.862857	0.800708	0.869636	0.866597
1630	0.888087	0.766234	0.901408	0.862069	0.916667	0.88	0.868571	0.807614	0.869077	0.871436
1635	0.884826	0.732919	0.914286	0.870056	0.942857	0.88	0.864762	0.805824	0.870824	0.869331
1640	0.894161	0.772152	0.916667	0.891429	0.944444	0.88	0.88	0.828095	0.883142	0.883131
1645	0.883636	0.734177	0.927536	0.858757	0.916667	0.916667	0.862857	0.801104	0.872907	0.866888
1650	0.885246	0.764331	0.901408	0.876404	0.929577	0.916667	0.870476	0.813029	0.878939	0.873521
1655	0.879121	0.75641	0.876712	0.850575	0.891892	0.814815	0.855238	0.791913	0.844921	0.858709
1660	0.887681	0.742138	0.914286	0.860465	0.90411	0.916667	0.864762	0.803247	0.870891	0.868733
1665	0.871324	0.723926	0.901408	0.836158	0.957746	0.916667	0.851429	0.787528	0.867872	0.856108
1670	0.88117	0.75	0.885714	0.858757	0.929577	0.88	0.860952	0.799997	0.864203	0.864841
1675	0.885246	0.751592	0.956522	0.860335	0.942857	0.846154	0.868571	0.810202	0.873784	0.87235
1680	0.878403	0.738854	0.916667	0.845714	0.942857	0.88	0.859048	0.794888	0.867082	0.862704
1685	0.880435	0.753247	0.929577	0.848837	0.88	0.846154	0.859048	0.794384	0.856375	0.862067
1690	0.878676	0.759494	0.90411	0.853933	0.916667	0.88	0.860952	0.801464	0.86548	0.864169
1695	0.873857	0.74359	0.916667	0.853933	0.942857	0.814815	0.857143	0.794053	0.85762	0.860676
1700	0.881603	0.74359	0.942857	0.842697	0.916667	0.88	0.860952	0.798622	0.867902	0.864562
1705	0.873857	0.7375	0.90411	0.852273	0.956522	0.88	0.857143	0.794336	0.867377	0.86112
1710	0.870201	0.748387	0.916667	0.868571	0.891892	0.814815	0.855238	0.79125	0.851755	0.858153
1715	0.876155	0.745342	0.929577	0.849162	0.90411	0.88	0.857143	0.797595	0.864058	0.861044
1720	0.887273	0.75641	0.927536	0.849162	0.916667	0.916667	0.866667	0.806668	0.875619	0.870156
1725	0.878676	0.759494	0.927536	0.855556	0.90411	0.846154	0.860952	0.801428	0.861921	0.8644
1730	0.884058	0.753247	0.901408	0.852273	0.916667	0.88	0.862857	0.799894	0.864609	0.865989
1735	0.884404	0.754717	0.901408	0.865169	0.957746	0.846154	0.866667	0.809597	0.868266	0.870459
1740	0.882784	0.764331	0.901408	0.855556	0.942857	0.846154	0.864762	0.806015	0.865515	0.868205
1745	0.885662	0.753247	0.888889	0.868571	0.916667	0.846154	0.864762	0.80337	0.859865	0.867982
1750	0.882784	0.746835	0.914286	0.847458	0.891892	0.88	0.859048	0.797531	0.860542	0.862889
1755	0.888087	0.781457	0.901408	0.853933	0.90411	0.956522	0.870476	0.810151	0.880919	0.872785
1760	0.883636	0.766234	0.901408	0.844444	0.914286	0.88	0.862857	0.800818	0.865001	0.865948
1765	0.892139	0.767296	0.927536	0.855556	0.914286	0.88	0.870476	0.814199	0.872802	0.874343
1770	0.886486	0.768212	0.898551	0.850829	0.941176	0.846154	0.866667	0.803944	0.865235	0.86972
1775	0.886861	0.769231	0.888889	0.860335	0.927536	0.846154	0.866667	0.807803	0.863168	0.870043
1780	0.891697	0.787097	0.941176	0.850575	0.864865	0.88	0.870476	0.810569	0.869235	0.873337
1785	0.886447	0.779221	0.869565	0.854054	0.901408	0.88	0.864762	0.805738	0.861783	0.867757
1790	0.869565	0.745098	0.901408	0.849162	0.914286	0.88	0.853333	0.785348	0.85992	0.856153
1795	0.882033	0.751592	0.927536	0.868571	0.888889	0.846154	0.862857	0.800663	0.860796	0.866381
1800	0.884892	0.784314	0.914286	0.855491	0.876712	0.88	0.866667	0.803733	0.865949	0.868991
1805	0.88	0.74359	0.914286	0.868571	0.864865	0.88	0.859048	0.795341	0.858552	0.862494
1810	0.881603	0.774194	0.864865	0.853933	0.914286	0.916667	0.862857	0.80145	0.867591	0.865707
1815	0.875912	0.75641	0.888889	0.840909	0.888889	0.846154	0.853333	0.787799	0.849527	0.856598
1820	0.875912	0.751592	0.888889	0.847458	0.901408	0.88	0.855238	0.790651	0.857543	0.858593
1825	0.884892	0.766234	0.885714	0.868571	0.942857	0.88	0.868571	0.806595	0.871378	0.871405
1830	0.867514	0.745098	0.861111	0.881356	0.901408	0.846154	0.853333	0.785988	0.85044	0.85597
1835	0.886861	0.77707	0.914286	0.845714	0.891892	0.846154	0.864762	0.805108	0.86033	0.867943
1840	0.877698	0.753247	0.911765	0.847059	0.868421	0.846154	0.855238	0.786697	0.850724	0.858314
1845	0.887681	0.746835	0.914286	0.857143	0.942857	0.88	0.866667	0.805952	0.871467	0.870597
1850	0.881603	0.738854	0.885714	0.853933	0.942857	0.846154	0.859048	0.795857	0.858186	0.863109
1855	0.873394	0.742138	0.888889	0.840909	0.891892	0.916667	0.851429	0.786714	0.858982	0.855089
1860	0.891697	0.75641	0.888889	0.868571	0.941176	0.88	0.870476	0.810622	0.871124	0.874119
1865	0.888073	0.75641	0.861111	0.861878	0.942857	0.846154	0.864762	0.806475	0.859414	0.868609
1870	0.888087	0.766234	0.898551	0.847458	0.929577	0.88	0.866667	0.804613	0.868318	0.869774
1875	0.883212	0.75641	0.898551	0.860335	0.891892	0.916667	0.862857	0.801971	0.867844	0.866125
1880	0.884477	0.75817	0.888889	0.847458	0.914286	0.916667	0.862857	0.798771	0.868324	0.865863
1885	0.886076	0.769231	0.901408	0.845714	0.914286	0.88	0.864762	0.802431	0.866119	0.867898
1890	0.882459	0.781457	0.861111	0.849162	0.927536	0.846154	0.862857	0.799209	0.85798	0.865489
1895	0.88	0.769231	0.885714	0.863636	0.888889	0.846154	0.860952	0.798203	0.855604	0.863921
1900	0.885662	0.74026	0.876712	0.88	0.901408	0.846154	0.862857	0.800508	0.855033	0.866397
1905	0.881603	0.746835	0.864865	0.878613	0.888889	0.916667	0.860952	0.798962	0.862912	0.864575
1910	0.888087	0.76129	0.901408	0.852273	0.898551	0.88	0.864762	0.801837	0.863601	0.868049
1915	0.879279	0.742138	0.873239	0.842105	0.914286	0.916667	0.855238	0.787352	0.861286	0.859078
1920	0.892922	0.769231	0.876712	0.863636	0.914286	0.916667	0.870476	0.812033	0.872242	0.873794
1925	0.886076	0.779874	0.849315	0.882353	0.914286	0.88	0.868571	0.808683	0.865317	0.871704
1930	0.890909	0.787097	0.864865	0.873563	0.888889	0.88	0.870476	0.812594	0.86422	0.873231
1935	0.893309	0.774194	0.864865	0.865497	0.888889	0.88	0.868571	0.808356	0.861126	0.871696
1940	0.884058	0.759494	0.898551	0.853933	0.927536	0.916667	0.864762	0.802943	0.873373	0.868336
1945	0.875912	0.77707	0.849315	0.836158	0.914286	0.88	0.855238	0.790669	0.855457	0.858235
1950	0.882033	0.787097	0.876712	0.840909	0.901408	0.916667	0.862857	0.800453	0.867471	0.865372
1955	0.876364	0.75641	0.873239	0.870056	0.916667	0.916667	0.860952	0.798099	0.868234	0.863832
1960	0.871795	0.72956	0.901408	0.853933	0.901408	0.88	0.851429	0.7861	0.856351	0.855391
1965	0.885662	0.759494	0.901408	0.875	0.942857	0.916667	0.870476	0.812152	0.880181	0.873818
1970	0.887273	0.75641	0.888889	0.872093	0.864865	0.846154	0.862857	0.801283	0.852614	0.866391
1975	0.889292	0.764331	0.901408	0.863636	0.901408	0.916667	0.868571	0.809195	0.872791	0.871882
1980	0.886486	0.779221	0.873239	0.862069	0.914286	0.846154	0.866667	0.804278	0.860243	0.869449
1985	0.89009	0.746835	0.873239	0.860465	0.927536	0.88	0.864762	0.801716	0.863028	0.868808
1990	0.880435	0.76129	0.898551	0.870056	0.914286	0.814815	0.862857	0.799998	0.856572	0.866078
1995	0.887681	0.774194	0.927536	0.865169	0.901408	0.88	0.870476	0.81141	0.872665	0.873364
2000	0.886076	0.769231	0.888889	0.873563	0.873239	0.916667	0.866667	0.805326	0.867944	0.869575

## Sheet: Support vector machine
Number of features	Negative infection	Other infection	Discharged from emergency department	Admitted to inpatient care	Progressed to ICU	Death	ACC	MCC	Macro F1	Weighted F1
5	0.72407	0.418367	0.597701	0.542857	0.541176	0.709677	0.617143	0.475277	0.588975	0.636549
10	0.779468	0.505747	0.674699	0.705128	0.714286	0.814815	0.710476	0.594038	0.699024	0.723294
15	0.788571	0.551724	0.691358	0.738854	0.696629	0.916667	0.729524	0.622737	0.730634	0.741551
20	0.842884	0.710526	0.837838	0.765714	0.790698	1	0.809524	0.726415	0.82461	0.813636
25	0.874539	0.764331	0.842105	0.825581	0.85	0.956522	0.847619	0.78295	0.85218	0.851042
30	0.857671	0.751592	0.873239	0.837989	0.810127	0.956522	0.838095	0.768839	0.847857	0.841298
35	0.866667	0.802548	0.864865	0.83237	0.864198	0.88	0.851429	0.789796	0.851774	0.853239
40	0.864564	0.802548	0.853333	0.825581	0.864198	0.846154	0.847619	0.784815	0.84273	0.849511
45	0.869245	0.810458	0.868421	0.830409	0.853659	0.88	0.853333	0.790921	0.852032	0.854886
50	0.877514	0.805195	0.916667	0.848837	0.875	0.88	0.864762	0.8057	0.867202	0.866392
55	0.896926	0.857143	0.894737	0.852071	0.85	0.88	0.88	0.825556	0.871813	0.881199
60	0.894161	0.853333	0.871795	0.842105	0.85	0.956522	0.87619	0.822288	0.877986	0.877691
65	0.894545	0.834437	0.883117	0.842105	0.871795	0.956522	0.87619	0.821231	0.88042	0.877755
70	0.903811	0.820513	0.957746	0.863905	0.85	0.956522	0.885714	0.835452	0.892083	0.888123
75	0.901818	0.831169	0.931507	0.852071	0.839506	0.956522	0.881905	0.830117	0.885432	0.884026
80	0.906475	0.876712	0.883117	0.857143	0.875	0.956522	0.891429	0.841438	0.892495	0.892334
85	0.90942	0.853333	0.88	0.865497	0.886076	0.956522	0.891429	0.843163	0.891808	0.892974
90	0.904159	0.851351	0.891892	0.878613	0.886076	0.956522	0.891429	0.842507	0.894769	0.892631
95	0.898182	0.842105	0.90411	0.865497	0.864198	0.956522	0.88381	0.832761	0.888436	0.88535
100	0.915009	0.84	0.931507	0.883721	0.886076	0.956522	0.899048	0.854129	0.902139	0.900725
105	0.903461	0.853333	0.883117	0.888889	0.875	0.956522	0.891429	0.844665	0.893387	0.89282
110	0.89781	0.857143	0.894737	0.862069	0.853659	0.956522	0.88381	0.833502	0.88699	0.885144
115	0.911712	0.878378	0.891892	0.894118	0.875	0.956522	0.900952	0.856175	0.90127	0.901978
120	0.909747	0.85906	0.891892	0.894118	0.875	0.956522	0.897143	0.850898	0.897723	0.898478
125	0.923077	0.902778	0.90411	0.900585	0.875	0.956522	0.912381	0.871636	0.910345	0.913232
130	0.915619	0.901408	0.871795	0.882353	0.886076	0.916667	0.902857	0.858126	0.895653	0.903752
135	0.924731	0.909091	0.894737	0.895349	0.909091	0.916667	0.914286	0.874855	0.908278	0.914939
140	0.920863	0.909091	0.894737	0.888889	0.875	0.916667	0.908571	0.867139	0.900874	0.909452
145	0.920863	0.921986	0.860759	0.882353	0.875	0.916667	0.906667	0.864373	0.896271	0.907803
150	0.918626	0.915493	0.860759	0.883721	0.875	0.916667	0.904762	0.862714	0.895044	0.905956
155	0.916968	0.895105	0.883117	0.895349	0.85	0.916667	0.902857	0.859345	0.892867	0.904139
160	0.904159	0.881119	0.906667	0.885057	0.839506	0.916667	0.893333	0.845323	0.888862	0.894365
165	0.907776	0.873239	0.918919	0.88	0.853659	0.916667	0.895238	0.848173	0.89171	0.896356
170	0.913357	0.893617	0.906667	0.88	0.864198	0.916667	0.900952	0.856322	0.895751	0.901935
175	0.90942	0.887324	0.918919	0.875	0.864198	0.88	0.897143	0.85146	0.889143	0.898161
180	0.905455	0.882759	0.931507	0.875	0.864198	0.88	0.895238	0.849556	0.88982	0.896175
185	0.911712	0.893617	0.883117	0.875	0.883117	0.916667	0.899048	0.852908	0.893872	0.899943
190	0.909747	0.875	0.918919	0.876404	0.894737	0.916667	0.899048	0.853266	0.898579	0.899849
195	0.902174	0.868966	0.883117	0.870056	0.906667	0.916667	0.891429	0.842764	0.891274	0.892293
200	0.910072	0.881119	0.883117	0.88	0.906667	0.916667	0.899048	0.85249	0.896274	0.899841
205	0.904159	0.868966	0.883117	0.875	0.906667	0.916667	0.893333	0.845202	0.892429	0.894203
210	0.909747	0.882759	0.894737	0.875	0.906667	0.916667	0.899048	0.853359	0.897596	0.899814
215	0.915315	0.895105	0.871795	0.891429	0.906667	0.916667	0.904762	0.861607	0.899496	0.905624
220	0.911392	0.882759	0.883117	0.88	0.894737	0.916667	0.899048	0.853875	0.894779	0.899993
225	0.907441	0.882759	0.871795	0.875	0.894737	0.916667	0.895238	0.849046	0.8914	0.896232
230	0.905455	0.876712	0.871795	0.875	0.894737	0.916667	0.893333	0.846672	0.890061	0.894364
235	0.905455	0.870748	0.883117	0.875	0.894737	0.916667	0.893333	0.84667	0.890954	0.894359
240	0.907441	0.870748	0.906667	0.875	0.883117	0.916667	0.895238	0.849038	0.893273	0.896229
245	0.911392	0.882759	0.883117	0.885057	0.883117	0.916667	0.899048	0.853924	0.893685	0.900028
250	0.905455	0.882759	0.871795	0.870056	0.883117	0.956522	0.893333	0.846617	0.894951	0.894382
255	0.907441	0.888889	0.871795	0.870056	0.883117	0.956522	0.895238	0.848997	0.896303	0.896261
260	0.90942	0.888889	0.894737	0.863636	0.860759	0.956522	0.895238	0.848548	0.895661	0.896345
265	0.911392	0.888889	0.906667	0.863636	0.860759	0.956522	0.897143	0.850943	0.897978	0.898229
270	0.913357	0.882759	0.931507	0.863636	0.860759	0.956522	0.899048	0.853363	0.901423	0.900187
275	0.915315	0.895105	0.918919	0.865169	0.883117	0.956522	0.902857	0.858571	0.905691	0.90374
280	0.909747	0.882759	0.888889	0.860335	0.883117	0.956522	0.895238	0.847483	0.896895	0.896354
285	0.911712	0.882759	0.888889	0.865169	0.883117	0.956522	0.897143	0.849935	0.898028	0.898235
290	0.911712	0.882759	0.891892	0.875	0.883117	0.956522	0.899048	0.852885	0.900167	0.900002
295	0.905797	0.864865	0.891892	0.875	0.883117	0.956522	0.893333	0.845695	0.896199	0.894452
300	0.907776	0.870748	0.916667	0.870056	0.871795	0.956522	0.895238	0.848051	0.898927	0.896355
305	0.909747	0.870748	0.929577	0.891429	0.85	0.956522	0.899048	0.853466	0.901337	0.900269
310	0.907776	0.864865	0.929577	0.891429	0.85	0.956522	0.897143	0.851071	0.900028	0.898429
315	0.904505	0.864865	0.929577	0.878613	0.85	0.956522	0.893333	0.844476	0.897347	0.894534
320	0.909747	0.870748	0.929577	0.886364	0.860759	0.956522	0.899048	0.853408	0.902286	0.900176
325	0.913669	0.864865	0.942857	0.870056	0.894737	0.956522	0.900952	0.855365	0.907118	0.902175
330	0.909747	0.876712	0.942857	0.860335	0.871795	0.956522	0.897143	0.850409	0.902995	0.898345
335	0.906137	0.870748	0.942857	0.855556	0.894737	0.956522	0.895238	0.847506	0.904426	0.896336
340	0.902174	0.85906	0.929577	0.860335	0.894737	0.956522	0.891429	0.842745	0.900401	0.892559
345	0.906137	0.864865	0.929577	0.865169	0.894737	0.956522	0.895238	0.847568	0.902834	0.896286
350	0.904159	0.864865	0.942857	0.860335	0.883117	0.956522	0.893333	0.845141	0.901976	0.894483
355	0.906137	0.870748	0.942857	0.860335	0.883117	0.956522	0.895238	0.847534	0.903286	0.896326
360	0.909747	0.85906	0.942857	0.870056	0.883117	0.956522	0.897143	0.850529	0.90356	0.89847
365	0.906137	0.845638	0.942857	0.875	0.871795	0.956522	0.893333	0.844808	0.899658	0.894809
370	0.903811	0.847682	0.929577	0.88	0.860759	0.956522	0.891429	0.843465	0.896392	0.892955
375	0.904159	0.847682	0.929577	0.878613	0.860759	0.956522	0.891429	0.842606	0.896219	0.892929
380	0.904159	0.842105	0.942857	0.878613	0.860759	0.956522	0.891429	0.842657	0.897503	0.893099
385	0.902527	0.847682	0.942857	0.878613	0.860759	0.956522	0.891429	0.842145	0.89816	0.892869
390	0.902878	0.84	0.942857	0.878613	0.871795	0.956522	0.891429	0.841164	0.898777	0.892851
395	0.902878	0.845638	0.957746	0.872093	0.871795	0.916667	0.891429	0.841186	0.894469	0.892635
400	0.900542	0.834437	0.957746	0.878613	0.871795	0.916667	0.889524	0.839722	0.8933	0.890975
405	0.900542	0.834437	0.971429	0.885057	0.871795	0.916667	0.891429	0.842561	0.896655	0.892892
410	0.904159	0.84	0.957746	0.890173	0.860759	0.916667	0.893333	0.845458	0.894918	0.894817
415	0.904505	0.857143	0.957746	0.885057	0.860759	0.916667	0.895238	0.847276	0.89698	0.896316
420	0.910072	0.870748	0.971429	0.885057	0.860759	0.916667	0.900952	0.855491	0.902455	0.902025
425	0.906137	0.864865	0.957746	0.885057	0.860759	0.916667	0.897143	0.850642	0.898539	0.898192
430	0.900542	0.851351	0.944444	0.885057	0.860759	0.916667	0.891429	0.842465	0.893137	0.892503
435	0.900901	0.851351	0.957746	0.878613	0.860759	0.916667	0.891429	0.841582	0.89434	0.892536
440	0.898917	0.845638	0.957746	0.878613	0.860759	0.916667	0.889524	0.839196	0.893057	0.89071
445	0.906137	0.853333	0.957746	0.890173	0.871795	0.916667	0.897143	0.850738	0.899309	0.898319
450	0.910394	0.864865	0.929577	0.888889	0.871795	0.916667	0.899048	0.851874	0.897031	0.900117
455	0.907776	0.85906	0.944444	0.890173	0.860759	0.916667	0.897143	0.851175	0.89648	0.898355
460	0.907776	0.85906	0.944444	0.890173	0.860759	0.916667	0.897143	0.851175	0.89648	0.898355
465	0.905797	0.847682	0.944444	0.890173	0.871795	0.916667	0.895238	0.848822	0.896093	0.896566
470	0.912029	0.864865	0.957746	0.888889	0.860759	0.916667	0.900952	0.855219	0.900159	0.902127
475	0.910072	0.864865	0.957746	0.883721	0.860759	0.916667	0.899048	0.852719	0.898972	0.900197
480	0.910072	0.85906	0.957746	0.888889	0.860759	0.916667	0.899048	0.852805	0.898866	0.900305
485	0.914286	0.876712	0.942857	0.882353	0.85	0.916667	0.900952	0.853963	0.897146	0.902139
490	0.910714	0.857143	0.942857	0.877193	0.871795	0.916667	0.897143	0.848093	0.896061	0.89833
495	0.908766	0.851351	0.942857	0.877193	0.871795	0.916667	0.895238	0.845658	0.894771	0.896514
500	0.914591	0.857143	0.942857	0.882353	0.871795	0.956522	0.900952	0.853101	0.90421	0.902176
505	0.908766	0.851351	0.942857	0.877193	0.860759	0.956522	0.895238	0.845664	0.899575	0.896614
510	0.908766	0.845638	0.942857	0.877193	0.871795	0.956522	0.895238	0.845678	0.900462	0.896642
515	0.912656	0.851351	0.942857	0.882353	0.871795	0.956522	0.899048	0.850644	0.902922	0.900368
520	0.914286	0.845638	0.971429	0.882353	0.871795	0.956522	0.900952	0.854001	0.907004	0.90243
525	0.910394	0.845638	0.971429	0.872093	0.871795	0.956522	0.897143	0.848957	0.904645	0.898594
530	0.916221	0.857143	0.971429	0.872093	0.883117	0.956522	0.902857	0.856296	0.909421	0.904059
535	0.908766	0.845638	0.971429	0.872093	0.883117	0.956522	0.897143	0.848507	0.906261	0.898431
540	0.908766	0.845638	0.942857	0.873563	0.906667	0.956522	0.897143	0.848398	0.905669	0.898386
545	0.911032	0.851351	0.956522	0.878613	0.906667	0.956522	0.900952	0.852958	0.910118	0.902064
550	0.910714	0.864865	0.956522	0.873563	0.894737	0.956522	0.900952	0.853755	0.909487	0.901955
555	0.912656	0.870748	0.942857	0.873563	0.906667	0.956522	0.902857	0.856192	0.910502	0.903688
560	0.912656	0.876712	0.942857	0.873563	0.894737	0.956522	0.902857	0.856171	0.909508	0.903631
565	0.914286	0.870748	0.929577	0.890173	0.921053	0.956522	0.906667	0.862448	0.913727	0.907364
570	0.912343	0.876712	0.929577	0.890173	0.897436	0.956522	0.904762	0.859963	0.910461	0.905433
575	0.912343	0.876712	0.971429	0.890173	0.897436	0.916667	0.906667	0.862876	0.910793	0.907308
580	0.913978	0.870748	0.971429	0.890173	0.897436	0.916667	0.906667	0.863323	0.910072	0.907491
585	0.910072	0.876712	0.944444	0.885057	0.897436	0.916667	0.902857	0.858324	0.905065	0.903461
590	0.915921	0.882759	0.957746	0.885057	0.897436	0.956522	0.908571	0.865692	0.915907	0.909204
595	0.915315	0.864865	0.944444	0.891429	0.921053	0.916667	0.906667	0.864527	0.908962	0.907544
600	0.915315	0.870748	0.931507	0.891429	0.921053	0.916667	0.906667	0.864497	0.907786	0.907435
605	0.915315	0.870748	0.944444	0.891429	0.909091	0.916667	0.906667	0.864505	0.907949	0.907475
610	0.910072	0.870748	0.929577	0.885057	0.897436	0.916667	0.900952	0.855465	0.901593	0.90176
615	0.910072	0.870748	0.929577	0.885057	0.897436	0.916667	0.900952	0.855465	0.901593	0.90176
620	0.908438	0.864865	0.944444	0.878613	0.906667	0.88	0.899048	0.852194	0.897171	0.899889
625	0.906475	0.864865	0.944444	0.873563	0.906667	0.88	0.897143	0.849704	0.896002	0.897974
630	0.904159	0.864865	0.931507	0.868571	0.921053	0.88	0.895238	0.848155	0.895026	0.895991
635	0.908108	0.85906	0.931507	0.873563	0.906667	0.916667	0.897143	0.850172	0.899262	0.898107
640	0.908108	0.85906	0.931507	0.873563	0.906667	0.916667	0.897143	0.850172	0.899262	0.898107
645	0.910072	0.853333	0.944444	0.878613	0.906667	0.916667	0.899048	0.852691	0.901633	0.900151
650	0.909747	0.853333	0.944444	0.875	0.918919	0.916667	0.899048	0.853468	0.903018	0.900207
655	0.910072	0.85906	0.957746	0.875	0.918919	0.916667	0.900952	0.855426	0.906244	0.90196
660	0.912029	0.85906	0.957746	0.875	0.918919	0.956522	0.902857	0.857871	0.913213	0.903898
665	0.912029	0.85906	0.957746	0.88	0.906667	0.956522	0.902857	0.857905	0.912004	0.903882
670	0.908108	0.85906	0.944444	0.870056	0.918919	0.956522	0.899048	0.852938	0.909518	0.900036
675	0.910394	0.85906	0.957746	0.868571	0.918919	0.956522	0.900952	0.854578	0.911869	0.901948
680	0.914286	0.864865	0.957746	0.873563	0.918919	0.956522	0.904762	0.859532	0.914317	0.90566
685	0.906475	0.853333	0.944444	0.868571	0.918919	0.956522	0.897143	0.849705	0.908044	0.898168
690	0.908438	0.853333	0.944444	0.868571	0.931507	0.956522	0.899048	0.852158	0.910469	0.900114
695	0.906475	0.853333	0.944444	0.862069	0.918919	0.916667	0.895238	0.846869	0.900318	0.896293
700	0.902527	0.847682	0.944444	0.862069	0.906667	0.916667	0.891429	0.842054	0.896676	0.89255
705	0.910394	0.870748	0.944444	0.862069	0.906667	0.916667	0.899048	0.851668	0.901832	0.899842
710	0.902527	0.851351	0.931507	0.857143	0.894737	0.916667	0.889524	0.839032	0.892322	0.890583
715	0.906475	0.857143	0.944444	0.857143	0.894737	0.916667	0.893333	0.843849	0.896101	0.894364
720	0.904505	0.851351	0.944444	0.857143	0.894737	0.916667	0.891429	0.841448	0.894808	0.892536
725	0.904505	0.851351	0.944444	0.857143	0.894737	0.916667	0.891429	0.841448	0.894808	0.892536
730	0.904505	0.857143	0.931507	0.857143	0.894737	0.916667	0.891429	0.841423	0.893617	0.892415
735	0.902527	0.851351	0.931507	0.857143	0.894737	0.916667	0.889524	0.839032	0.892322	0.890583
740	0.914286	0.864865	0.957746	0.877193	0.894737	0.916667	0.902857	0.856787	0.904249	0.903793
745	0.910394	0.870748	0.944444	0.872093	0.909091	0.916667	0.900952	0.854667	0.903906	0.901607
750	0.912343	0.870748	0.944444	0.877193	0.909091	0.916667	0.902857	0.857185	0.905081	0.903522
755	0.908766	0.85906	0.957746	0.870588	0.894737	0.88	0.897143	0.84863	0.89515	0.898137
760	0.908766	0.85906	0.957746	0.870588	0.894737	0.88	0.897143	0.84863	0.89515	0.898137
765	0.910714	0.864865	0.957746	0.87574	0.883117	0.88	0.899048	0.851134	0.895364	0.900004
770	0.908766	0.864865	0.957746	0.87574	0.897436	0.88	0.899048	0.851577	0.897425	0.89986
775	0.914591	0.870748	0.957746	0.87574	0.883117	0.916667	0.902857	0.856055	0.903101	0.903687
780	0.911032	0.870748	0.944444	0.869048	0.883117	0.916667	0.899048	0.850311	0.899176	0.899748
785	0.914894	0.882759	0.944444	0.869048	0.883117	0.916667	0.902857	0.855259	0.901821	0.903412
790	0.912343	0.864865	0.957746	0.877193	0.883117	0.916667	0.900952	0.854323	0.901989	0.901924
795	0.916221	0.882759	0.944444	0.872093	0.894737	0.916667	0.904762	0.859139	0.904487	0.905422
800	0.918149	0.882759	0.944444	0.877193	0.894737	0.916667	0.906667	0.861685	0.905658	0.907326
805	0.916221	0.882759	0.931507	0.877193	0.894737	0.916667	0.904762	0.859191	0.90318	0.905401
810	0.916221	0.882759	0.931507	0.877193	0.894737	0.916667	0.904762	0.859191	0.90318	0.905401
815	0.914286	0.876712	0.944444	0.872093	0.894737	0.916667	0.902857	0.856676	0.903157	0.903583
820	0.913978	0.876712	0.931507	0.878613	0.894737	0.916667	0.902857	0.857478	0.902036	0.903615
825	0.921708	0.882759	0.957746	0.888889	0.909091	0.916667	0.912381	0.87041	0.91281	0.913022
830	0.921708	0.882759	0.957746	0.883721	0.921053	0.916667	0.912381	0.870352	0.913942	0.912992
835	0.917857	0.876712	0.957746	0.878613	0.921053	0.916667	0.908571	0.865329	0.911441	0.909255
840	0.925532	0.895105	0.957746	0.888889	0.909091	0.916667	0.91619	0.875419	0.915505	0.916706
845	0.925532	0.888889	0.957746	0.888889	0.894737	0.916667	0.914286	0.872515	0.912077	0.91498
850	0.919786	0.870748	0.957746	0.883721	0.906667	0.916667	0.908571	0.864991	0.909223	0.909463
855	0.919786	0.870748	0.942857	0.883721	0.894737	0.916667	0.906667	0.862101	0.904753	0.907703
860	0.917857	0.864865	0.942857	0.883721	0.894737	0.916667	0.904762	0.859643	0.903451	0.905887
865	0.919786	0.870748	0.942857	0.888889	0.897436	0.956522	0.908571	0.865068	0.912706	0.909545
870	0.921708	0.876712	0.957746	0.883721	0.921053	0.956522	0.912381	0.870369	0.919577	0.913079
875	0.918149	0.882759	0.931507	0.87574	0.909091	0.916667	0.906667	0.86181	0.905652	0.907212
880	0.920071	0.888889	0.931507	0.87574	0.909091	0.916667	0.908571	0.864297	0.906994	0.909055
885	0.920071	0.888889	0.931507	0.87574	0.909091	0.916667	0.908571	0.864297	0.906994	0.909055
890	0.918149	0.882759	0.931507	0.87574	0.909091	0.916667	0.906667	0.86181	0.905652	0.907212
895	0.918149	0.882759	0.931507	0.87574	0.909091	0.916667	0.906667	0.86181	0.905652	0.907212
900	0.920071	0.882759	0.931507	0.880952	0.909091	0.916667	0.908571	0.864379	0.906841	0.90913
905	0.921708	0.882759	0.931507	0.877193	0.933333	0.916667	0.910476	0.867489	0.910528	0.911067
910	0.918149	0.882759	0.931507	0.870588	0.921053	0.916667	0.906667	0.861741	0.906787	0.907185
915	0.920071	0.882759	0.931507	0.865497	0.945946	0.916667	0.908571	0.864188	0.910408	0.909114
920	0.918149	0.882759	0.918919	0.865497	0.945946	0.916667	0.906667	0.861687	0.907989	0.907215
925	0.918149	0.882759	0.918919	0.865497	0.945946	0.916667	0.906667	0.861687	0.907989	0.907215
930	0.919786	0.882759	0.918919	0.877193	0.933333	0.916667	0.908571	0.864993	0.908109	0.909168
935	0.918149	0.882759	0.918919	0.870588	0.933333	0.916667	0.906667	0.861742	0.906736	0.907189
940	0.918149	0.882759	0.918919	0.865497	0.945946	0.916667	0.906667	0.861687	0.907989	0.907215
945	0.918149	0.882759	0.918919	0.865497	0.945946	0.916667	0.906667	0.861687	0.907989	0.907215
950	0.918149	0.882759	0.918919	0.865497	0.945946	0.916667	0.906667	0.861687	0.907989	0.907215
955	0.920071	0.882759	0.931507	0.865497	0.945946	0.916667	0.908571	0.864188	0.910408	0.909114
960	0.921986	0.888889	0.931507	0.865497	0.945946	0.916667	0.910476	0.866687	0.911749	0.910952
965	0.921986	0.888889	0.931507	0.865497	0.945946	0.916667	0.910476	0.866687	0.911749	0.910952
970	0.921986	0.888889	0.931507	0.865497	0.945946	0.916667	0.910476	0.866687	0.911749	0.910952
975	0.921986	0.888889	0.931507	0.865497	0.945946	0.916667	0.910476	0.866687	0.911749	0.910952
980	0.921986	0.888889	0.931507	0.865497	0.945946	0.916667	0.910476	0.866687	0.911749	0.910952
985	0.921986	0.888889	0.918919	0.865497	0.931507	0.916667	0.908571	0.863787	0.907244	0.909175
990	0.921708	0.888889	0.931507	0.878613	0.906667	0.956522	0.910476	0.867369	0.913984	0.911111
995	0.923351	0.882759	0.931507	0.878613	0.933333	0.956522	0.912381	0.870689	0.917681	0.913056
1000	0.929078	0.895105	0.931507	0.878613	0.945946	0.956522	0.918095	0.878218	0.922795	0.918654
1005	0.925267	0.895105	0.931507	0.873563	0.933333	0.956522	0.914286	0.873125	0.919216	0.914857
1010	0.925267	0.895105	0.931507	0.873563	0.933333	0.956522	0.914286	0.873125	0.919216	0.914857
1015	0.925267	0.895105	0.944444	0.885057	0.921053	0.956522	0.91619	0.876034	0.921241	0.916715
1020	0.923351	0.888889	0.944444	0.885057	0.921053	0.956522	0.914286	0.873536	0.919886	0.914865
1025	0.929078	0.895105	0.944444	0.885057	0.945946	0.956522	0.92	0.881093	0.926025	0.920523
1030	0.929078	0.895105	0.944444	0.890173	0.933333	0.956522	0.92	0.881129	0.924776	0.920501
1035	0.929078	0.901408	0.944444	0.885057	0.933333	0.956522	0.92	0.88108	0.924974	0.920463
1040	0.927176	0.895105	0.944444	0.890173	0.921053	0.956522	0.918095	0.878597	0.922412	0.91861
1045	0.914286	0.870748	0.876712	0.872093	0.933333	0.956522	0.900952	0.853789	0.903949	0.901866
1050	0.914286	0.870748	0.888889	0.877193	0.909091	0.956522	0.900952	0.853855	0.902788	0.901854
1055	0.912343	0.870748	0.876712	0.877193	0.909091	0.956522	0.899048	0.851386	0.900435	0.899971
1060	0.916221	0.876712	0.876712	0.882353	0.909091	0.956522	0.902857	0.856368	0.902935	0.903721
1065	0.916221	0.876712	0.876712	0.882353	0.909091	0.956522	0.902857	0.856368	0.902935	0.903721
1070	0.916221	0.876712	0.876712	0.882353	0.909091	0.956522	0.902857	0.856368	0.902935	0.903721
1075	0.916221	0.876712	0.876712	0.882353	0.909091	0.956522	0.902857	0.856368	0.902935	0.903721
1080	0.916221	0.876712	0.876712	0.888889	0.921053	0.956522	0.904762	0.859204	0.906018	0.905564
1085	0.916221	0.876712	0.876712	0.888889	0.921053	0.956522	0.904762	0.859204	0.906018	0.905564
1090	0.917857	0.870748	0.916667	0.895349	0.921053	0.956522	0.908571	0.86539	0.913033	0.909369
1095	0.917857	0.876712	0.916667	0.890173	0.921053	0.956522	0.908571	0.865317	0.913164	0.90928
1100	0.917857	0.882759	0.916667	0.885057	0.921053	0.956522	0.908571	0.865254	0.913319	0.90921
1105	0.917857	0.882759	0.916667	0.885057	0.921053	0.956522	0.908571	0.865254	0.913319	0.90921
1110	0.919786	0.882759	0.916667	0.890173	0.921053	0.956522	0.910476	0.86779	0.914493	0.911116
1115	0.919786	0.882759	0.916667	0.890173	0.921053	0.956522	0.910476	0.86779	0.914493	0.911116
1120	0.921708	0.882759	0.916667	0.895349	0.921053	0.956522	0.912381	0.870341	0.915676	0.913028
1125	0.925532	0.895105	0.929577	0.890173	0.921053	0.956522	0.91619	0.875314	0.91966	0.91672
1130	0.925795	0.887324	0.929577	0.883721	0.921053	0.956522	0.914286	0.871685	0.917332	0.914873
1135	0.925795	0.887324	0.929577	0.883721	0.921053	0.956522	0.914286	0.871685	0.917332	0.914873
1140	0.922261	0.887324	0.929577	0.878613	0.933333	0.956522	0.912381	0.86872	0.917938	0.912882
1145	0.920071	0.887324	0.916667	0.88	0.933333	0.956522	0.910476	0.866875	0.915653	0.911033
1150	0.920071	0.881119	0.929577	0.88	0.933333	0.956522	0.910476	0.866889	0.91677	0.911101
1155	0.918149	0.881119	0.916667	0.88	0.933333	0.956522	0.908571	0.864372	0.914298	0.909181
1160	0.920071	0.881119	0.929577	0.88	0.933333	0.956522	0.910476	0.866889	0.91677	0.911101
1165	0.923894	0.881119	0.929577	0.890173	0.933333	0.956522	0.914286	0.872021	0.919103	0.914884
1170	0.920071	0.881119	0.929577	0.88	0.933333	0.956522	0.910476	0.866889	0.91677	0.911101
1175	0.920071	0.881119	0.929577	0.88	0.933333	0.956522	0.910476	0.866889	0.91677	0.911101
1180	0.92769	0.881119	0.929577	0.900585	0.933333	0.956522	0.918095	0.877214	0.921471	0.91869
1185	0.92769	0.887324	0.929577	0.895349	0.933333	0.956522	0.918095	0.877156	0.921632	0.91862
1190	0.92769	0.887324	0.929577	0.895349	0.933333	0.956522	0.918095	0.877156	0.921632	0.91862
1195	0.92769	0.887324	0.929577	0.895349	0.933333	0.956522	0.918095	0.877156	0.921632	0.91862
1200	0.92769	0.887324	0.929577	0.895349	0.933333	0.956522	0.918095	0.877156	0.921632	0.91862
1205	0.925795	0.887324	0.929577	0.890173	0.933333	0.956522	0.91619	0.874556	0.920454	0.916724
1210	0.925795	0.887324	0.929577	0.890173	0.933333	0.956522	0.91619	0.874556	0.920454	0.916724
1215	0.921986	0.881119	0.929577	0.885057	0.933333	0.956522	0.912381	0.869447	0.917932	0.912989
1220	0.921708	0.875	0.944444	0.891429	0.945946	0.956522	0.914286	0.873106	0.922508	0.914898
1225	0.921708	0.875	0.944444	0.891429	0.945946	0.956522	0.914286	0.873106	0.922508	0.914898
1230	0.919786	0.875	0.944444	0.886364	0.945946	0.956522	0.912381	0.870565	0.921344	0.913004
1235	0.919786	0.875	0.944444	0.886364	0.945946	0.956522	0.912381	0.870565	0.921344	0.913004
1240	0.917857	0.868966	0.944444	0.886364	0.945946	0.956522	0.910476	0.868083	0.920016	0.911169
1245	0.917857	0.868966	0.944444	0.886364	0.945946	0.956522	0.910476	0.868083	0.920016	0.911169
1250	0.913669	0.868966	0.931507	0.876404	0.933333	0.956522	0.904762	0.861028	0.9134	0.905536
1255	0.913669	0.868966	0.931507	0.876404	0.933333	0.956522	0.904762	0.861028	0.9134	0.905536
1260	0.913669	0.868966	0.931507	0.871508	0.945946	0.956522	0.904762	0.861009	0.914686	0.905593
1265	0.913669	0.868966	0.931507	0.871508	0.945946	0.956522	0.904762	0.861009	0.914686	0.905593
1270	0.913669	0.868966	0.931507	0.871508	0.945946	0.956522	0.904762	0.861009	0.914686	0.905593
1275	0.913669	0.868966	0.931507	0.876404	0.933333	0.956522	0.904762	0.861028	0.9134	0.905536
1280	0.911712	0.868966	0.931507	0.871508	0.933333	0.956522	0.902857	0.858559	0.912258	0.903649
1285	0.913669	0.868966	0.931507	0.876404	0.933333	0.956522	0.904762	0.861028	0.9134	0.905536
1290	0.911712	0.868966	0.931507	0.871508	0.933333	0.956522	0.902857	0.858559	0.912258	0.903649
1295	0.911712	0.868966	0.931507	0.871508	0.933333	0.956522	0.902857	0.858559	0.912258	0.903649
1300	0.913669	0.868966	0.931507	0.876404	0.933333	0.956522	0.904762	0.861028	0.9134	0.905536
1305	0.913669	0.868966	0.931507	0.876404	0.933333	0.956522	0.904762	0.861028	0.9134	0.905536
1310	0.913669	0.868966	0.931507	0.876404	0.933333	0.956522	0.904762	0.861028	0.9134	0.905536
1315	0.913669	0.868966	0.931507	0.876404	0.933333	0.956522	0.904762	0.861028	0.9134	0.905536
1320	0.913669	0.868966	0.931507	0.870056	0.921053	0.956522	0.902857	0.858169	0.910295	0.903702
1325	0.915315	0.868966	0.931507	0.876404	0.921053	0.956522	0.904762	0.86147	0.911628	0.905645
1330	0.915315	0.868966	0.931507	0.876404	0.921053	0.956522	0.904762	0.86147	0.911628	0.905645
1335	0.913357	0.868966	0.931507	0.871508	0.921053	0.956522	0.902857	0.859008	0.910485	0.903758
1340	0.917266	0.868966	0.944444	0.876404	0.921053	0.956522	0.906667	0.863921	0.914109	0.907583
1345	0.917266	0.868966	0.944444	0.876404	0.921053	0.956522	0.906667	0.863921	0.914109	0.907583
1350	0.917266	0.868966	0.944444	0.876404	0.921053	0.956522	0.906667	0.863921	0.914109	0.907583
1355	0.917266	0.868966	0.944444	0.876404	0.921053	0.956522	0.906667	0.863921	0.914109	0.907583
1360	0.917266	0.868966	0.944444	0.876404	0.921053	0.956522	0.906667	0.863921	0.914109	0.907583
1365	0.917266	0.868966	0.944444	0.876404	0.921053	0.956522	0.906667	0.863921	0.914109	0.907583
1370	0.915315	0.868966	0.944444	0.876404	0.909091	0.956522	0.904762	0.861478	0.91179	0.905686
1375	0.915315	0.868966	0.944444	0.876404	0.909091	0.956522	0.904762	0.861478	0.91179	0.905686
1380	0.915315	0.868966	0.944444	0.876404	0.909091	0.956522	0.904762	0.861478	0.91179	0.905686
1385	0.911392	0.868966	0.931507	0.871508	0.909091	0.956522	0.900952	0.856586	0.908164	0.901853
1390	0.911392	0.868966	0.931507	0.871508	0.909091	0.956522	0.900952	0.856586	0.908164	0.901853
1395	0.915315	0.868966	0.944444	0.876404	0.909091	0.956522	0.904762	0.861478	0.91179	0.905686
1400	0.911392	0.868966	0.931507	0.876404	0.897436	0.956522	0.900952	0.856622	0.907038	0.901859
1405	0.911392	0.868966	0.931507	0.882682	0.909091	0.956522	0.902857	0.859467	0.910026	0.903641
1410	0.911392	0.868966	0.931507	0.882682	0.909091	0.956522	0.902857	0.859467	0.910026	0.903641
1415	0.911712	0.868966	0.918919	0.886364	0.921053	0.916667	0.902857	0.858655	0.903947	0.903557
1420	0.911712	0.868966	0.918919	0.892655	0.933333	0.916667	0.904762	0.861505	0.907042	0.905382
1425	0.917266	0.868966	0.944444	0.876404	0.933333	0.916667	0.906667	0.863926	0.909513	0.907567
1430	0.917266	0.868966	0.944444	0.871508	0.945946	0.916667	0.906667	0.863907	0.9108	0.907624
1435	0.917266	0.868966	0.944444	0.871508	0.945946	0.916667	0.906667	0.863907	0.9108	0.907624
1440	0.917266	0.868966	0.944444	0.876404	0.933333	0.916667	0.906667	0.863926	0.909513	0.907567
1445	0.915315	0.863014	0.944444	0.876404	0.933333	0.916667	0.904762	0.861495	0.908196	0.90573
1450	0.913357	0.863014	0.944444	0.871508	0.933333	0.916667	0.902857	0.859033	0.907054	0.903843
1455	0.913357	0.863014	0.944444	0.866667	0.945946	0.916667	0.902857	0.859017	0.908349	0.903909
1460	0.913357	0.863014	0.944444	0.866667	0.945946	0.916667	0.902857	0.859017	0.908349	0.903909
1465	0.913357	0.863014	0.944444	0.866667	0.945946	0.916667	0.902857	0.859017	0.908349	0.903909
1470	0.911392	0.845638	0.944444	0.876404	0.945946	0.916667	0.900952	0.85671	0.906749	0.902208
1475	0.915619	0.863014	0.944444	0.881356	0.945946	0.916667	0.906667	0.863542	0.911174	0.907535
1480	0.917563	0.868966	0.944444	0.881356	0.945946	0.916667	0.908571	0.865991	0.91249	0.909367
1485	0.913978	0.863014	0.944444	0.875	0.945946	0.916667	0.904762	0.860251	0.909842	0.905593
1490	0.910072	0.845638	0.944444	0.88	0.945946	0.916667	0.900952	0.855458	0.907128	0.902039
1495	0.912029	0.857143	0.931507	0.88	0.945946	0.916667	0.902857	0.857848	0.907215	0.903729
1500	0.915921	0.863014	0.944444	0.88	0.945946	0.916667	0.906667	0.862759	0.910999	0.907488
1505	0.917857	0.863014	0.931507	0.890173	0.945946	0.916667	0.908571	0.865322	0.910861	0.909369
1510	0.917857	0.863014	0.931507	0.890173	0.945946	0.916667	0.908571	0.865322	0.910861	0.909369
1515	0.915619	0.85906	0.944444	0.885057	0.945946	0.916667	0.906667	0.863733	0.911132	0.907637
1520	0.917266	0.85906	0.944444	0.891429	0.945946	0.916667	0.908571	0.867013	0.912469	0.909585
1525	0.917266	0.85906	0.944444	0.891429	0.945946	0.916667	0.908571	0.867013	0.912469	0.909585
1530	0.917266	0.85906	0.944444	0.891429	0.945946	0.916667	0.908571	0.867013	0.912469	0.909585
1535	0.915315	0.85906	0.944444	0.886364	0.945946	0.916667	0.906667	0.864525	0.911299	0.907675
1540	0.913357	0.853333	0.944444	0.886364	0.945946	0.916667	0.904762	0.862119	0.910019	0.905862
1545	0.911712	0.853333	0.944444	0.88	0.945946	0.916667	0.902857	0.858825	0.908684	0.903916
1550	0.911712	0.853333	0.944444	0.88	0.945946	0.916667	0.902857	0.858825	0.908684	0.903916
1555	0.911712	0.853333	0.944444	0.885057	0.945946	0.88	0.902857	0.858878	0.903415	0.903957
1560	0.913669	0.853333	0.944444	0.885057	0.945946	0.916667	0.904762	0.861313	0.909853	0.905829
1565	0.911712	0.853333	0.944444	0.88	0.945946	0.916667	0.902857	0.858825	0.908684	0.903916
1570	0.911712	0.853333	0.944444	0.88	0.945946	0.916667	0.902857	0.858825	0.908684	0.903916
1575	0.911712	0.853333	0.944444	0.88	0.945946	0.916667	0.902857	0.858825	0.908684	0.903916
1580	0.913669	0.85906	0.944444	0.88	0.945946	0.916667	0.904762	0.861235	0.909964	0.905729
1585	0.915619	0.864865	0.944444	0.88	0.945946	0.916667	0.906667	0.86366	0.911257	0.907547
1590	0.913669	0.85906	0.944444	0.88	0.945946	0.916667	0.904762	0.861235	0.909964	0.905729
1595	0.911712	0.85906	0.944444	0.88	0.933333	0.916667	0.902857	0.858787	0.907536	0.903784
1600	0.909747	0.85906	0.944444	0.88	0.933333	0.88	0.900952	0.856364	0.901098	0.901908
1605	0.909747	0.845638	0.944444	0.875	0.933333	0.916667	0.899048	0.853431	0.904138	0.900215
1610	0.907776	0.853333	0.944444	0.875	0.933333	0.916667	0.899048	0.853924	0.905092	0.900056
1615	0.909747	0.85906	0.944444	0.88	0.933333	0.88	0.900952	0.856364	0.901098	0.901908
1620	0.909747	0.851351	0.944444	0.875	0.933333	0.88	0.899048	0.853414	0.898979	0.900154
1625	0.909747	0.851351	0.944444	0.875	0.933333	0.88	0.899048	0.853414	0.898979	0.900154
1630	0.907776	0.845638	0.944444	0.875	0.933333	0.88	0.897143	0.851023	0.897699	0.898335
1635	0.908108	0.851351	0.944444	0.88	0.933333	0.88	0.899048	0.852998	0.89954	0.90003
1640	0.907776	0.845638	0.944444	0.875	0.933333	0.88	0.897143	0.851023	0.897699	0.898335
1645	0.907776	0.845638	0.944444	0.875	0.933333	0.88	0.897143	0.851023	0.897699	0.898335
1650	0.907776	0.845638	0.944444	0.875	0.933333	0.88	0.897143	0.851023	0.897699	0.898335
1655	0.909747	0.851351	0.944444	0.875	0.933333	0.88	0.899048	0.853414	0.898979	0.900154
1660	0.907776	0.845638	0.944444	0.875	0.933333	0.88	0.897143	0.851023	0.897699	0.898335
1665	0.907776	0.845638	0.944444	0.875	0.933333	0.88	0.897143	0.851023	0.897699	0.898335
1670	0.907776	0.845638	0.944444	0.870056	0.933333	0.916667	0.897143	0.850975	0.902986	0.898312
1675	0.911712	0.851351	0.944444	0.870056	0.945946	0.916667	0.900952	0.855802	0.906696	0.90208
1680	0.911712	0.845638	0.944444	0.875	0.945946	0.916667	0.900952	0.855866	0.906568	0.902163
1685	0.911712	0.845638	0.944444	0.875	0.945946	0.916667	0.900952	0.855866	0.906568	0.902163
1690	0.909747	0.845638	0.944444	0.875	0.933333	0.916667	0.899048	0.853431	0.904138	0.900215
1695	0.911712	0.851351	0.944444	0.870056	0.945946	0.916667	0.900952	0.855802	0.906696	0.90208
1700	0.907776	0.845638	0.944444	0.875	0.933333	0.88	0.897143	0.851023	0.897699	0.898335
1705	0.905797	0.834437	0.944444	0.875	0.945946	0.88	0.895238	0.848685	0.897604	0.896673
1710	0.909747	0.845638	0.944444	0.875	0.945946	0.88	0.899048	0.853446	0.900129	0.900287
1715	0.909747	0.845638	0.944444	0.875	0.945946	0.88	0.899048	0.853446	0.900129	0.900287
1720	0.908108	0.845638	0.944444	0.88	0.945946	0.88	0.899048	0.853031	0.900689	0.900163
1725	0.908108	0.845638	0.944444	0.88	0.945946	0.88	0.899048	0.853031	0.900689	0.900163
1730	0.908108	0.845638	0.944444	0.88	0.945946	0.88	0.899048	0.853031	0.900689	0.900163
1735	0.910072	0.851351	0.944444	0.88	0.945946	0.88	0.900952	0.855439	0.901969	0.901978
1740	0.910072	0.851351	0.944444	0.88	0.945946	0.88	0.900952	0.855439	0.901969	0.901978
1745	0.910072	0.851351	0.944444	0.88	0.945946	0.88	0.900952	0.855439	0.901969	0.901978
1750	0.913669	0.857143	0.944444	0.875	0.945946	0.88	0.902857	0.858263	0.9027	0.903923
1755	0.913669	0.857143	0.944444	0.875	0.945946	0.88	0.902857	0.858263	0.9027	0.903923
1760	0.913669	0.851351	0.944444	0.875	0.931507	0.88	0.900952	0.855408	0.899329	0.902243
1765	0.912343	0.863014	0.944444	0.88	0.931507	0.88	0.902857	0.856983	0.901885	0.90374
1770	0.912343	0.863014	0.944444	0.88	0.931507	0.88	0.902857	0.856983	0.901885	0.90374
1775	0.910394	0.857143	0.944444	0.88	0.931507	0.88	0.900952	0.854541	0.900581	0.901914
1780	0.912343	0.863014	0.944444	0.88	0.931507	0.88	0.902857	0.856983	0.901885	0.90374
1785	0.910394	0.863014	0.944444	0.88	0.918919	0.88	0.900952	0.854512	0.899462	0.901802
1790	0.913669	0.851351	0.944444	0.88	0.918919	0.88	0.900952	0.855439	0.898064	0.902204
1795	0.913669	0.85906	0.944444	0.88	0.931507	0.88	0.902857	0.858365	0.901447	0.903998
1800	0.912029	0.851351	0.931507	0.873563	0.931507	0.88	0.899048	0.852154	0.896659	0.900251
1805	0.917266	0.85906	0.931507	0.885057	0.931507	0.88	0.904762	0.861293	0.900733	0.905997
1810	0.911712	0.853333	0.931507	0.890173	0.918919	0.88	0.900952	0.856038	0.897607	0.902136
1815	0.909747	0.853333	0.931507	0.885057	0.918919	0.88	0.899048	0.85356	0.896427	0.90021
1820	0.915315	0.85906	0.931507	0.885057	0.918919	0.88	0.902857	0.858841	0.89831	0.904058
1825	0.921429	0.863014	0.931507	0.895349	0.933333	0.916667	0.910476	0.868266	0.910216	0.91137
1830	0.921429	0.863014	0.931507	0.895349	0.933333	0.916667	0.910476	0.868266	0.910216	0.91137
1835	0.915921	0.857143	0.931507	0.883721	0.933333	0.916667	0.904762	0.860015	0.906382	0.905678
1840	0.917857	0.863014	0.931507	0.883721	0.933333	0.916667	0.906667	0.862469	0.907683	0.907496
1845	0.917857	0.863014	0.931507	0.878613	0.945946	0.916667	0.906667	0.862423	0.908934	0.90752
1850	0.917857	0.857143	0.931507	0.883721	0.945946	0.916667	0.906667	0.862496	0.908807	0.90761
1855	0.913978	0.857143	0.931507	0.873563	0.945946	0.916667	0.902857	0.857456	0.906467	0.903798
1860	0.913669	0.853333	0.931507	0.873563	0.931507	0.916667	0.900952	0.855541	0.903374	0.902189
1865	0.919499	0.870748	0.931507	0.878613	0.945946	0.916667	0.908571	0.865761	0.910497	0.909403
1870	0.919499	0.870748	0.931507	0.878613	0.945946	0.916667	0.908571	0.865761	0.910497	0.909403
1875	0.917563	0.870748	0.931507	0.878613	0.945946	0.88	0.906667	0.863298	0.904063	0.907543
1880	0.913669	0.864865	0.931507	0.875	0.931507	0.916667	0.902857	0.858284	0.905536	0.903847
1885	0.917563	0.870748	0.931507	0.885057	0.918919	0.916667	0.906667	0.863243	0.906743	0.90754
1890	0.917563	0.870748	0.931507	0.885057	0.918919	0.916667	0.906667	0.863243	0.906743	0.90754
1895	0.913669	0.85906	0.931507	0.885057	0.931507	0.88	0.902857	0.858405	0.900133	0.903969
1900	0.917563	0.870748	0.931507	0.885057	0.931507	0.88	0.906667	0.863261	0.90273	0.907611
1905	0.913669	0.85906	0.931507	0.885057	0.931507	0.88	0.902857	0.858405	0.900133	0.903969
1910	0.915619	0.864865	0.931507	0.885057	0.931507	0.88	0.904762	0.860826	0.901426	0.905787
1915	0.915619	0.864865	0.931507	0.885057	0.931507	0.88	0.904762	0.860826	0.901426	0.905787
1920	0.915619	0.864865	0.931507	0.885057	0.931507	0.88	0.904762	0.860826	0.901426	0.905787
1925	0.913669	0.85906	0.918919	0.878613	0.931507	0.88	0.900952	0.855567	0.896961	0.902123
1930	0.913669	0.85906	0.918919	0.878613	0.931507	0.88	0.900952	0.855567	0.896961	0.902123
1935	0.913669	0.85906	0.918919	0.878613	0.931507	0.88	0.900952	0.855567	0.896961	0.902123
1940	0.913669	0.85906	0.918919	0.878613	0.931507	0.88	0.900952	0.855567	0.896961	0.902123
1945	0.913669	0.85906	0.918919	0.878613	0.931507	0.88	0.900952	0.855567	0.896961	0.902123
1950	0.911712	0.85906	0.918919	0.873563	0.931507	0.88	0.899048	0.853082	0.895794	0.900211
1955	0.910072	0.85906	0.918919	0.878613	0.931507	0.88	0.899048	0.85268	0.896362	0.900095
1960	0.911712	0.853333	0.918919	0.878613	0.931507	0.88	0.899048	0.853164	0.895681	0.90031
1965	0.913669	0.85906	0.918919	0.868571	0.944444	0.916667	0.900952	0.855478	0.903555	0.902147
1970	0.911712	0.85906	0.918919	0.868571	0.931507	0.916667	0.899048	0.853026	0.901073	0.900181
1975	0.911712	0.85906	0.918919	0.873563	0.918919	0.916667	0.899048	0.853062	0.899807	0.90014
1980	0.911712	0.85906	0.918919	0.868571	0.931507	0.916667	0.899048	0.853026	0.901073	0.900181
1985	0.911712	0.85906	0.918919	0.873563	0.918919	0.916667	0.899048	0.853062	0.899807	0.90014
1990	0.915619	0.864865	0.944444	0.886364	0.931507	0.916667	0.906667	0.863632	0.909911	0.907602
1995	0.912029	0.870748	0.944444	0.881356	0.931507	0.916667	0.904762	0.860681	0.909458	0.905505
2000	0.913978	0.876712	0.944444	0.881356	0.931507	0.916667	0.906667	0.863123	0.910777	0.907343

## Sheet: Decision tree
Number of features	Negative infection	Other infection	Discharged from emergency department	Admitted to inpatient care	Progressed to ICU	Death	ACC	MCC	Macro F1	Weighted F1
5	0.767717	0.559006	0.715789	0.792683	0.681319	0.709677	0.725714	0.630968	0.704365	0.735532
10	0.746094	0.508287	0.641026	0.732558	0.729412	0.636364	0.691429	0.575781	0.665623	0.70427
15	0.77821	0.539877	0.75	0.781609	0.681319	0.714286	0.729524	0.629394	0.70755	0.73962
20	0.745562	0.537143	0.714286	0.741935	0.767123	0.72	0.708571	0.603703	0.704342	0.718054
25	0.755906	0.508475	0.676471	0.718232	0.666667	0.62069	0.691429	0.578571	0.65774	0.705317
30	0.78327	0.564417	0.689655	0.734463	0.657143	0.740741	0.72381	0.610617	0.694948	0.733003
35	0.736634	0.517647	0.717949	0.730337	0.645161	0.846154	0.693333	0.584193	0.69898	0.7035
40	0.75835	0.573171	0.631579	0.73743	0.645833	0.769231	0.706667	0.59996	0.685932	0.716593
45	0.736842	0.551724	0.769231	0.670659	0.644444	0.571429	0.685714	0.56739	0.657388	0.695805
50	0.7853	0.623377	0.682353	0.711864	0.681319	0.692308	0.729524	0.626598	0.696087	0.737955
55	0.782609	0.623377	0.691358	0.717647	0.696629	0.740741	0.733333	0.623022	0.708727	0.739982
60	0.758755	0.575	0.652174	0.666667	0.643678	0.62069	0.693333	0.57773	0.652827	0.703803
65	0.777143	0.60274	0.682353	0.655172	0.659574	0.615385	0.710476	0.592712	0.665395	0.718669
70	0.764479	0.578947	0.516854	0.644444	0.641975	0.533333	0.68	0.553192	0.613339	0.693256
75	0.743083	0.598726	0.659341	0.754286	0.652174	0.62069	0.704762	0.600669	0.671383	0.712954
80	0.768031	0.662338	0.604651	0.714286	0.505495	0.75	0.706667	0.596094	0.667467	0.717885
85	0.746032	0.56	0.585366	0.622754	0.625	0.846154	0.674286	0.559203	0.664218	0.686899
90	0.784762	0.613497	0.736842	0.75	0.65	0.727273	0.737143	0.629961	0.710396	0.744704
95	0.763006	0.620253	0.58427	0.705882	0.659091	0.692308	0.706667	0.592305	0.670802	0.716208
100	0.764706	0.619048	0.590909	0.67052	0.674419	0.72	0.702857	0.594085	0.673267	0.713391
105	0.796154	0.658065	0.622222	0.769231	0.659341	0.72	0.742857	0.644688	0.704169	0.752769
110	0.775194	0.623377	0.6	0.707865	0.705882	0.592593	0.71619	0.607912	0.667485	0.725832
115	0.80226	0.679739	0.648649	0.75	0.606742	0.592593	0.742857	0.63475	0.679997	0.751353
120	0.792233	0.675325	0.666667	0.686047	0.764045	0.6	0.739048	0.643018	0.697386	0.74673
125	0.747036	0.608187	0.588235	0.692737	0.714286	0.64	0.697143	0.588547	0.66508	0.706447
130	0.796226	0.628205	0.606742	0.686747	0.690476	0.8	0.729524	0.617133	0.701399	0.738665
135	0.827458	0.702703	0.625	0.662791	0.619048	0.740741	0.748571	0.637493	0.69629	0.756843
140	0.805293	0.695652	0.652174	0.72	0.622222	0.769231	0.746667	0.643106	0.710762	0.755195
145	0.792899	0.670886	0.674699	0.745946	0.644444	0.666667	0.740952	0.650848	0.699257	0.750084
150	0.79017	0.635135	0.682353	0.693182	0.604651	0.769231	0.727619	0.614007	0.695787	0.735668
155	0.811538	0.72	0.589474	0.721893	0.6	0.692308	0.742857	0.645049	0.689202	0.75488
160	0.826816	0.716418	0.682353	0.689266	0.674157	0.714286	0.761905	0.659305	0.717216	0.769249
165	0.825758	0.690141	0.642857	0.740741	0.65	0.740741	0.761905	0.664447	0.71504	0.770021
170	0.819549	0.703448	0.705882	0.75	0.617021	0.769231	0.76381	0.666407	0.727522	0.772129
175	0.77821	0.691824	0.634146	0.714286	0.585859	0.714286	0.72381	0.622252	0.686435	0.733794
180	0.793774	0.666667	0.641026	0.649485	0.611765	0.62069	0.718095	0.610968	0.663901	0.729298
185	0.764479	0.649351	0.575342	0.642105	0.689655	0.571429	0.700952	0.582543	0.648727	0.709363
190	0.808349	0.733333	0.74359	0.705202	0.631579	0.740741	0.758095	0.661025	0.727132	0.765163
195	0.80916	0.754967	0.697674	0.65896	0.666667	0.62069	0.750476	0.652085	0.701353	0.75775
200	0.78835	0.684211	0.545455	0.700565	0.568421	0.695652	0.71619	0.60904	0.663775	0.729076
205	0.788235	0.662252	0.593407	0.644068	0.625	0.8	0.714286	0.610872	0.685494	0.726317
210	0.802326	0.693333	0.565217	0.735632	0.674157	0.551724	0.737143	0.639316	0.670398	0.74901
215	0.779727	0.671053	0.55	0.687831	0.545455	0.714286	0.708571	0.598251	0.658058	0.719702
220	0.809886	0.707483	0.666667	0.747253	0.719101	0.785714	0.765714	0.672002	0.739351	0.771352
225	0.770138	0.7	0.688889	0.731707	0.56	0.814815	0.727619	0.632887	0.710925	0.73697
230	0.799235	0.653333	0.626506	0.692308	0.613636	0.666667	0.727619	0.618173	0.675281	0.737726
235	0.792381	0.657143	0.597701	0.662791	0.666667	0.6	0.72	0.607637	0.66278	0.729883
240	0.75835	0.640523	0.619048	0.729167	0.681818	0.75	0.718095	0.615289	0.696484	0.724794
245	0.7853	0.692308	0.714286	0.692737	0.651163	0.714286	0.737143	0.637397	0.708347	0.743947
250	0.770138	0.658385	0.648649	0.67033	0.617021	0.666667	0.710476	0.605299	0.671865	0.720089
255	0.78125	0.741722	0.531646	0.705882	0.556701	0.75	0.721905	0.618956	0.677867	0.732508
260	0.74	0.585987	0.637363	0.722513	0.714286	0.740741	0.702857	0.601431	0.690148	0.709788
265	0.799235	0.711409	0.568182	0.688889	0.674419	0.583333	0.733333	0.626892	0.670911	0.742898
270	0.791745	0.657343	0.565217	0.731707	0.577778	0.642857	0.721905	0.604633	0.661108	0.733444
275	0.822642	0.72	0.634146	0.77193	0.577778	0.740741	0.761905	0.664376	0.711206	0.771572
280	0.731898	0.696203	0.578313	0.576271	0.652174	0.689655	0.68	0.559711	0.654086	0.686432
285	0.759542	0.653061	0.571429	0.606742	0.604651	0.580645	0.685714	0.55667	0.629345	0.695654
290	0.751908	0.628205	0.674699	0.646341	0.593407	0.6875	0.695238	0.572412	0.663677	0.702786
295	0.783784	0.717241	0.650602	0.710383	0.644444	0.645161	0.735238	0.633965	0.691936	0.742982
300	0.784091	0.653333	0.690476	0.708571	0.659091	0.56	0.729524	0.617659	0.675927	0.736728
305	0.808194	0.671141	0.578947	0.748603	0.666667	0.8	0.750476	0.640959	0.712259	0.757238
310	0.792308	0.724832	0.651685	0.693182	0.681818	0.785714	0.744762	0.646748	0.72159	0.751482
315	0.800752	0.769231	0.692308	0.677596	0.712644	0.666667	0.75619	0.653302	0.719866	0.761438
320	0.793893	0.68	0.611765	0.647399	0.631579	0.695652	0.721905	0.610222	0.676715	0.731679
325	0.818692	0.689189	0.674419	0.723926	0.652174	0.769231	0.758095	0.656208	0.721272	0.766015
330	0.761538	0.588957	0.736842	0.718563	0.653061	0.769231	0.71619	0.605947	0.704699	0.724625
335	0.742515	0.604938	0.581395	0.72043	0.613636	0.814815	0.695238	0.589751	0.679622	0.704437
340	0.807547	0.701299	0.690476	0.679012	0.652174	0.785714	0.748571	0.646028	0.71937	0.75543
345	0.820896	0.666667	0.659091	0.698225	0.680851	0.818182	0.754286	0.649341	0.723985	0.762301
350	0.773438	0.618182	0.615385	0.655367	0.577778	0.714286	0.699048	0.586282	0.659072	0.710805
355	0.780952	0.653333	0.605263	0.724324	0.637363	0.782609	0.727619	0.616235	0.697307	0.735176
360	0.793103	0.716216	0.72093	0.718232	0.571429	0.818182	0.744762	0.644459	0.723015	0.752678
365	0.793169	0.717949	0.6	0.635838	0.643678	0.740741	0.727619	0.615743	0.688562	0.735108
370	0.780303	0.680272	0.740741	0.733333	0.690476	0.666667	0.744762	0.639752	0.715299	0.749472
375	0.805293	0.666667	0.658537	0.640884	0.642857	0.833333	0.733333	0.621657	0.707928	0.742079
380	0.795411	0.708861	0.641026	0.693182	0.772727	0.666667	0.748571	0.64946	0.712979	0.754131
385	0.772201	0.6	0.810127	0.752809	0.666667	0.818182	0.737143	0.636593	0.736664	0.744162
390	0.811321	0.728477	0.674699	0.708571	0.756098	0.758621	0.765714	0.669434	0.739631	0.77099
395	0.778626	0.657534	0.597701	0.644068	0.688889	0.769231	0.71619	0.601489	0.689341	0.724208
400	0.793103	0.697368	0.75	0.690058	0.591837	0.740741	0.739048	0.637419	0.710518	0.747457
405	0.796992	0.689655	0.682927	0.651429	0.666667	0.9	0.739048	0.628847	0.731278	0.746496
410	0.773438	0.621118	0.708861	0.691892	0.712644	0.692308	0.72381	0.621417	0.700043	0.731597
415	0.779468	0.696203	0.595238	0.674419	0.651163	0.666667	0.721905	0.608184	0.677193	0.729503
420	0.777563	0.675159	0.710526	0.655738	0.586957	0.56	0.714286	0.603516	0.66099	0.723785
425	0.742063	0.68	0.681319	0.703297	0.626263	0.666667	0.708571	0.60751	0.683268	0.714943
430	0.800766	0.675497	0.635294	0.624277	0.589474	0.666667	0.718095	0.60631	0.665329	0.729406
435	0.752941	0.670886	0.658537	0.631579	0.636364	0.636364	0.699048	0.586559	0.664445	0.707036
440	0.762846	0.658385	0.729412	0.666667	0.630435	0.695652	0.714286	0.613114	0.690566	0.722123
445	0.800759	0.649682	0.725	0.698795	0.625	0.75	0.739048	0.633732	0.708206	0.748053
450	0.781609	0.644737	0.659091	0.707865	0.681818	0.727273	0.729524	0.622229	0.700399	0.737138
455	0.786948	0.710526	0.604651	0.730337	0.666667	0.869565	0.742857	0.642638	0.728116	0.750335
460	0.774951	0.708861	0.604651	0.677778	0.637363	0.666667	0.72	0.617397	0.678378	0.72875
465	0.777563	0.708075	0.698795	0.681564	0.666667	0.695652	0.733333	0.631622	0.704719	0.739389
470	0.759443	0.634731	0.729412	0.634409	0.682353	0.666667	0.706667	0.604304	0.684502	0.714969
475	0.783939	0.683544	0.683544	0.705882	0.645161	0.814815	0.737143	0.633576	0.719481	0.743913
480	0.767717	0.635762	0.659091	0.702128	0.696629	0.692308	0.72	0.619503	0.692272	0.727531
485	0.786389	0.662162	0.652174	0.693642	0.650602	0.8	0.731429	0.620155	0.707495	0.73871
490	0.785579	0.684564	0.674157	0.725146	0.58427	0.72	0.733333	0.624796	0.695619	0.741392
495	0.804554	0.700637	0.712329	0.689655	0.659574	0.72	0.748571	0.646668	0.714458	0.755895
500	0.782609	0.666667	0.674699	0.666667	0.613861	0.833333	0.721905	0.625259	0.706306	0.732528
505	0.758755	0.697368	0.62069	0.700565	0.632653	0.818182	0.718095	0.612773	0.704702	0.725741
510	0.772201	0.675159	0.72973	0.617978	0.666667	0.740741	0.718095	0.609024	0.700412	0.725065
515	0.796964	0.654088	0.634146	0.662791	0.666667	0.956522	0.733333	0.624144	0.72853	0.741919
520	0.783784	0.675325	0.698795	0.681319	0.643678	0.846154	0.733333	0.630655	0.721509	0.740423
525	0.793893	0.684564	0.698795	0.688889	0.62069	0.666667	0.735238	0.628858	0.69225	0.743185
530	0.791506	0.691824	0.689655	0.674699	0.586957	0.714286	0.729524	0.627262	0.691488	0.738625
535	0.765385	0.666667	0.561798	0.602273	0.674419	0.846154	0.700952	0.582372	0.686116	0.709508
540	0.807547	0.751773	0.644444	0.744444	0.735632	0.818182	0.769524	0.675065	0.750337	0.775411
545	0.806084	0.706667	0.683544	0.729282	0.659091	0.769231	0.75619	0.65788	0.72565	0.762979
550	0.786127	0.680556	0.651685	0.72	0.645833	0.666667	0.733333	0.63147	0.691811	0.741913
555	0.795367	0.736111	0.641975	0.721649	0.688889	0.782609	0.752381	0.658013	0.727767	0.758936
560	0.776062	0.670886	0.691358	0.666667	0.625	0.769231	0.721905	0.615411	0.699867	0.729837
565	0.783109	0.666667	0.658228	0.662857	0.695652	0.75	0.727619	0.620477	0.702752	0.734841
570	0.783427	0.684564	0.74359	0.686391	0.646465	0.833333	0.739048	0.630449	0.729628	0.744996
575	0.806883	0.693333	0.629213	0.674286	0.696629	0.666667	0.740952	0.638694	0.694502	0.749815
580	0.784466	0.65	0.651163	0.701754	0.704545	0.733333	0.731429	0.631808	0.70421	0.739552
585	0.782274	0.704403	0.746667	0.685393	0.604167	0.608696	0.731429	0.627547	0.6886	0.739315
590	0.826923	0.75	0.738095	0.71345	0.618557	0.846154	0.771429	0.686403	0.748863	0.780003
595	0.774194	0.639456	0.626506	0.626374	0.642857	0.740741	0.706667	0.584141	0.675021	0.714839
600	0.764479	0.658065	0.592593	0.674286	0.612245	0.869565	0.708571	0.595454	0.695205	0.717794
605	0.793233	0.613333	0.722892	0.740741	0.680412	0.846154	0.744762	0.63908	0.732794	0.751593
610	0.786822	0.688312	0.740741	0.677778	0.623656	0.769231	0.735238	0.635471	0.714423	0.742948
615	0.782772	0.761905	0.65	0.677778	0.604651	0.956522	0.740952	0.629123	0.738938	0.746556
620	0.796935	0.671053	0.666667	0.722892	0.680851	0.692308	0.742857	0.643685	0.705117	0.751135
625	0.800766	0.666667	0.707317	0.709677	0.707317	0.88	0.752381	0.654871	0.745291	0.758967
630	0.787879	0.679245	0.627907	0.690476	0.651163	0.782609	0.731429	0.62112	0.703213	0.73926
635	0.773333	0.666667	0.637363	0.729412	0.6	0.740741	0.72381	0.612853	0.691253	0.732055
640	0.781431	0.696203	0.580645	0.710059	0.629213	0.833333	0.727619	0.624904	0.705148	0.737396
645	0.835821	0.690141	0.641975	0.681319	0.697674	0.782609	0.761905	0.658746	0.72159	0.770185
650	0.78626	0.688312	0.641975	0.761364	0.606742	0.769231	0.740952	0.637521	0.70898	0.748481
655	0.77907	0.635762	0.714286	0.666667	0.574257	0.833333	0.71619	0.608823	0.700562	0.72663
660	0.787763	0.714286	0.597403	0.604396	0.644444	0.75	0.718095	0.604044	0.683049	0.726653
665	0.781431	0.701299	0.590909	0.677966	0.659341	0.869565	0.727619	0.623806	0.713419	0.736324
670	0.814394	0.721088	0.608696	0.647059	0.651685	0.833333	0.742857	0.63831	0.712709	0.752296
675	0.787645	0.641026	0.657895	0.722222	0.659794	0.869565	0.735238	0.633839	0.723024	0.743814
680	0.772908	0.717949	0.62069	0.733333	0.680851	0.645161	0.733333	0.64501	0.695149	0.7411
685	0.790698	0.7125	0.725	0.647727	0.673684	0.782609	0.739048	0.641385	0.722036	0.745916
690	0.806084	0.662252	0.717949	0.700565	0.625	0.909091	0.746667	0.644431	0.736823	0.755771
695	0.816479	0.630872	0.705882	0.746988	0.630435	0.916667	0.75619	0.653601	0.741221	0.764915
700	0.766284	0.697987	0.595238	0.666667	0.592593	0.714286	0.710476	0.593569	0.672176	0.718143
705	0.795411	0.671233	0.734177	0.659459	0.602151	0.833333	0.733333	0.62658	0.715961	0.742229
710	0.805293	0.704225	0.775	0.666667	0.731707	0.8	0.758095	0.657748	0.747149	0.763621
715	0.764259	0.68	0.682927	0.703911	0.581395	0.740741	0.72	0.604824	0.692205	0.72622
720	0.77821	0.692308	0.622222	0.726257	0.564706	0.846154	0.727619	0.62611	0.704976	0.73635
725	0.79017	0.657143	0.712644	0.735135	0.682353	0.833333	0.748571	0.644422	0.73513	0.75359
730	0.779727	0.635294	0.642857	0.677966	0.674699	0.869565	0.721905	0.61858	0.713351	0.73158
735	0.782274	0.649351	0.625	0.716049	0.615385	0.714286	0.721905	0.61635	0.683724	0.732485
740	0.814259	0.697368	0.626506	0.717647	0.674419	0.769231	0.754286	0.650761	0.716572	0.761903
745	0.787072	0.675325	0.650602	0.697143	0.658824	0.740741	0.733333	0.624778	0.701618	0.740489
750	0.77193	0.69281	0.636364	0.741573	0.694737	0.695652	0.735238	0.638385	0.705511	0.741753
755	0.782274	0.679487	0.729412	0.715084	0.689655	0.666667	0.740952	0.641223	0.71043	0.746777
760	0.791667	0.666667	0.643678	0.662791	0.613636	0.88	0.727619	0.615304	0.70974	0.735968
765	0.787763	0.744828	0.72093	0.659574	0.571429	0.75	0.735238	0.629058	0.705754	0.742395
770	0.799228	0.653061	0.597701	0.710383	0.608696	0.782609	0.729524	0.625375	0.691946	0.740814
775	0.777996	0.679245	0.623377	0.697917	0.689655	0.846154	0.731429	0.634589	0.719057	0.738482
780	0.749499	0.634146	0.707317	0.737968	0.623656	0.8	0.71619	0.621797	0.708764	0.723309
785	0.803738	0.618421	0.650602	0.701149	0.617284	0.8	0.733333	0.617557	0.698533	0.741954
790	0.794677	0.624113	0.682927	0.697674	0.601942	0.769231	0.727619	0.61805	0.695094	0.73742
795	0.809074	0.734694	0.666667	0.709677	0.60241	0.916667	0.75619	0.65508	0.739865	0.763216
800	0.804642	0.722581	0.674699	0.674286	0.680851	0.846154	0.750476	0.65749	0.733869	0.757827
805	0.77821	0.674847	0.645161	0.742515	0.593407	0.909091	0.731429	0.633274	0.723872	0.741507
810	0.776923	0.7	0.716049	0.714286	0.583333	0.72	0.731429	0.62802	0.701765	0.739336
815	0.763566	0.675325	0.674157	0.678161	0.574468	0.782609	0.712381	0.602907	0.691381	0.720978
820	0.791667	0.670968	0.666667	0.72	0.804878	0.769231	0.752381	0.651161	0.737235	0.757572
825	0.8	0.653595	0.682927	0.72	0.705882	0.8	0.748571	0.643964	0.727067	0.755217
830	0.806691	0.671141	0.7	0.708571	0.619048	0.75	0.746667	0.634937	0.709242	0.753603
835	0.791423	0.691824	0.675	0.71345	0.585859	0.714286	0.733333	0.636546	0.695307	0.743756
840	0.816794	0.717241	0.690476	0.747253	0.577778	0.72	0.758095	0.662458	0.71159	0.767199
845	0.786822	0.670886	0.692308	0.732558	0.66	0.846154	0.742857	0.647781	0.731455	0.750453
850	0.797688	0.732026	0.701299	0.707182	0.547368	0.72	0.740952	0.641293	0.700927	0.750519
855	0.780392	0.635762	0.623656	0.697143	0.574468	0.814815	0.714286	0.611185	0.687706	0.726008
860	0.793233	0.648649	0.577778	0.654762	0.659091	0.916667	0.72381	0.607107	0.708363	0.732867
865	0.777778	0.657895	0.691358	0.727273	0.623656	0.769231	0.731429	0.625372	0.707865	0.738804
870	0.782946	0.696774	0.595238	0.637363	0.593407	0.909091	0.71619	0.607254	0.70247	0.726834
875	0.7853	0.64557	0.75	0.75	0.813953	0.72	0.75619	0.665552	0.744137	0.760608
880	0.789981	0.666667	0.626506	0.663158	0.658824	0.869565	0.727619	0.620751	0.71245	0.736758
885	0.783939	0.671329	0.689655	0.659686	0.53012	0.782609	0.718095	0.603709	0.686223	0.727061
890	0.804428	0.735294	0.619048	0.666667	0.55814	0.709677	0.735238	0.616455	0.682209	0.743417
895	0.789374	0.697368	0.734177	0.674556	0.5625	0.814815	0.733333	0.625094	0.712132	0.741445
900	0.766859	0.646341	0.698795	0.738095	0.659341	0.88	0.731429	0.628681	0.731572	0.738131
905	0.815642	0.618705	0.698795	0.703297	0.674419	0.869565	0.750476	0.641212	0.730071	0.757432
910	0.810707	0.745098	0.666667	0.689266	0.610526	0.833333	0.752381	0.655185	0.725933	0.760954
915	0.770992	0.640523	0.666667	0.659218	0.659091	0.8	0.71619	0.60075	0.699415	0.723346
920	0.80226	0.666667	0.636364	0.696629	0.636364	0.833333	0.739048	0.629464	0.711936	0.747419
925	0.758221	0.615385	0.675676	0.653061	0.65	0.814815	0.704762	0.588373	0.694526	0.712336
930	0.81749	0.746835	0.666667	0.632768	0.585366	0.869565	0.746667	0.643995	0.719782	0.755036
935	0.781609	0.680272	0.681319	0.670455	0.622222	0.833333	0.727619	0.620075	0.711535	0.735241
940	0.776062	0.662577	0.6	0.678161	0.716049	0.75	0.721905	0.614763	0.697141	0.730398
945	0.772201	0.649682	0.658537	0.718232	0.644444	0.909091	0.727619	0.622273	0.725364	0.735387
950	0.777778	0.666667	0.629213	0.686047	0.617284	0.740741	0.72	0.608926	0.686288	0.728247
955	0.793169	0.688742	0.651163	0.651685	0.623377	0.709677	0.727619	0.615508	0.686302	0.735337
960	0.798493	0.676259	0.725	0.648352	0.580645	0.8	0.731429	0.617954	0.704792	0.740086
965	0.779923	0.679245	0.666667	0.681319	0.658824	0.72	0.727619	0.622105	0.697663	0.735018
970	0.79096	0.639456	0.691358	0.701149	0.673913	0.8	0.737143	0.626783	0.716139	0.743769
975	0.80695	0.721519	0.695652	0.721893	0.629213	0.75	0.754286	0.662998	0.720871	0.762513
980	0.810409	0.639456	0.613636	0.736196	0.695652	0.818182	0.748571	0.6398	0.718922	0.757138
985	0.787194	0.648649	0.734177	0.617978	0.651685	0.72	0.721905	0.603637	0.69328	0.729091
990	0.763359	0.662338	0.613636	0.65896	0.551724	0.75	0.700952	0.579155	0.666669	0.710062
995	0.810916	0.679245	0.65	0.759777	0.604167	0.782609	0.750476	0.660309	0.714452	0.761634
1000	0.782946	0.64557	0.692308	0.696133	0.631579	0.818182	0.727619	0.624112	0.711119	0.736824
1005	0.796905	0.687898	0.683544	0.632768	0.652174	0.642857	0.727619	0.62378	0.682691	0.736929
1010	0.784466	0.658065	0.666667	0.726257	0.586957	0.8	0.729524	0.628028	0.703735	0.739032
1015	0.822878	0.671141	0.666667	0.7	0.690476	0.695652	0.75619	0.645573	0.707802	0.762822
1020	0.780952	0.688742	0.698795	0.703911	0.581395	0.769231	0.731429	0.622411	0.703838	0.738339
1025	0.775194	0.622517	0.552632	0.69	0.690476	0.782609	0.714286	0.603029	0.685571	0.722754
1030	0.799235	0.710526	0.691358	0.707865	0.659341	0.72	0.748571	0.649387	0.714721	0.75566
1035	0.79925	0.684932	0.521739	0.703704	0.637363	0.769231	0.729524	0.615981	0.686036	0.740415
1040	0.781065	0.691824	0.675	0.715789	0.651163	0.714286	0.735238	0.642056	0.704854	0.742644
1045	0.807477	0.680556	0.648649	0.674286	0.701031	0.88	0.748571	0.640787	0.732	0.754589
1050	0.775047	0.621622	0.722892	0.666667	0.589474	0.740741	0.714286	0.595704	0.686074	0.722243
1055	0.806883	0.684564	0.682927	0.688889	0.695652	0.833333	0.750476	0.652097	0.732041	0.757971
1060	0.815789	0.741259	0.7	0.674286	0.631579	0.8	0.75619	0.654332	0.727152	0.763811
1065	0.82243	0.649351	0.619048	0.73494	0.689655	0.75	0.754286	0.649707	0.710904	0.763462
1070	0.816327	0.701299	0.676056	0.715909	0.574713	0.782609	0.752381	0.642514	0.711152	0.76012
1075	0.801527	0.706667	0.722892	0.674286	0.589474	0.782609	0.740952	0.637917	0.712909	0.749798
1080	0.804511	0.717241	0.642857	0.696629	0.651163	0.64	0.744762	0.636762	0.692067	0.752306
1085	0.769231	0.605263	0.681818	0.640449	0.613636	0.75	0.702857	0.584884	0.676733	0.711888
1090	0.778626	0.689189	0.681818	0.630952	0.618557	0.56	0.714286	0.600054	0.659857	0.722404
1095	0.80303	0.704225	0.581395	0.707182	0.747253	0.909091	0.752381	0.651146	0.742029	0.759612
1100	0.796935	0.694444	0.673913	0.711864	0.735632	0.714286	0.750476	0.653697	0.721179	0.756849
1105	0.782772	0.649007	0.666667	0.670455	0.619048	0.75	0.721905	0.601167	0.689658	0.729119
1110	0.774951	0.675159	0.709677	0.689655	0.719101	0.769231	0.735238	0.640524	0.722962	0.740878
1115	0.767442	0.701299	0.611765	0.681818	0.586957	0.740741	0.714286	0.60539	0.68167	0.722879
1120	0.793233	0.684211	0.682927	0.624277	0.626506	0.785714	0.727619	0.611751	0.699478	0.734286
1125	0.782274	0.636364	0.682927	0.65896	0.680412	0.72	0.721905	0.61441	0.693489	0.729949
1130	0.768362	0.662069	0.619048	0.663043	0.650602	0.869565	0.71619	0.59459	0.705448	0.722951
1135	0.806754	0.765957	0.651685	0.677966	0.619048	0.846154	0.752381	0.647717	0.727927	0.759366
1140	0.745562	0.605263	0.638298	0.641711	0.60241	0.814815	0.687619	0.573583	0.674676	0.696537
1145	0.780115	0.614379	0.674419	0.727273	0.625	0.666667	0.721905	0.612287	0.681309	0.731577
1150	0.763359	0.625	0.666667	0.728324	0.658824	0.666667	0.718095	0.604263	0.684807	0.725366
1155	0.794677	0.680272	0.727273	0.738636	0.659091	0.8	0.752381	0.653031	0.733325	0.758253
1160	0.802281	0.714286	0.642857	0.707865	0.615385	0.6	0.740952	0.635765	0.680446	0.749257
1165	0.777989	0.66242	0.734177	0.729282	0.675	0.692308	0.739048	0.631556	0.711863	0.744389
1170	0.788462	0.693333	0.666667	0.7	0.666667	0.769231	0.739048	0.637768	0.71406	0.74612
1175	0.819549	0.653061	0.607595	0.708571	0.602151	0.75	0.740952	0.631488	0.690154	0.751503
1180	0.808429	0.645161	0.705882	0.7	0.752941	0.782609	0.752381	0.655399	0.732504	0.759985
1185	0.77757	0.648276	0.644444	0.686047	0.609756	0.769231	0.72	0.598593	0.689221	0.726935
1190	0.808118	0.619718	0.714286	0.695122	0.618557	0.761905	0.739048	0.622754	0.702951	0.747031
1195	0.794626	0.743243	0.680851	0.678161	0.712644	0.769231	0.750476	0.654693	0.729793	0.756264
1200	0.780952	0.683871	0.65	0.673913	0.698795	0.695652	0.729524	0.618823	0.697197	0.736061
1205	0.759036	0.649682	0.644444	0.745763	0.647059	0.769231	0.72	0.629934	0.702536	0.728701
1210	0.783427	0.70073	0.666667	0.633333	0.604167	0.727273	0.72	0.601526	0.685933	0.728485
1215	0.799242	0.647059	0.568182	0.754098	0.659341	0.666667	0.737143	0.62901	0.682431	0.746109
1220	0.744275	0.661972	0.659091	0.670391	0.644444	0.814815	0.706667	0.587588	0.699165	0.711569
1225	0.791128	0.631579	0.714286	0.710843	0.658537	0.8	0.739048	0.622428	0.717729	0.744899
1230	0.783784	0.701987	0.652174	0.704545	0.622222	0.956522	0.737143	0.637213	0.736872	0.745304
1235	0.765957	0.701987	0.604167	0.686391	0.631579	0.727273	0.71619	0.608706	0.686226	0.72506
1240	0.747554	0.60241	0.72093	0.761364	0.643678	0.75	0.71619	0.612164	0.704323	0.723195
1245	0.73161	0.594595	0.627907	0.645833	0.618557	0.833333	0.68	0.565927	0.675306	0.688801
1250	0.740594	0.68	0.604167	0.705882	0.681818	0.833333	0.710476	0.608705	0.707632	0.716727
1255	0.800766	0.727273	0.659091	0.682081	0.58427	0.75	0.739048	0.63681	0.70058	0.748005
1260	0.793893	0.605263	0.712644	0.693182	0.635294	0.769231	0.729524	0.62082	0.701584	0.738073
1265	0.759295	0.679487	0.705882	0.648352	0.636364	0.785714	0.714286	0.608946	0.702516	0.720562
1270	0.784091	0.666667	0.645161	0.628571	0.643678	0.769231	0.718095	0.601623	0.689567	0.726
1275	0.786948	0.670886	0.629213	0.741176	0.712644	0.72	0.740952	0.640758	0.710145	0.748684
1280	0.780392	0.658537	0.707317	0.730337	0.674419	0.733333	0.737143	0.643427	0.714056	0.744513
1285	0.80303	0.671429	0.711111	0.662983	0.704545	0.869565	0.746667	0.642908	0.737111	0.753205
1290	0.773077	0.632911	0.761905	0.715909	0.697674	0.615385	0.731429	0.626757	0.699477	0.737522
1295	0.776062	0.641509	0.714286	0.724138	0.704545	0.740741	0.735238	0.634309	0.71688	0.741587
1300	0.787194	0.630137	0.658824	0.722222	0.641975	0.814815	0.733333	0.620444	0.709194	0.739937
1305	0.774319	0.581081	0.731707	0.734043	0.638298	0.916667	0.727619	0.625501	0.729352	0.735105
1310	0.762089	0.675159	0.698795	0.677966	0.62069	0.758621	0.718095	0.609808	0.698887	0.724268
1315	0.787879	0.670968	0.637363	0.62963	0.666667	0.740741	0.721905	0.608393	0.688874	0.729268
1320	0.784615	0.622517	0.695652	0.751381	0.65	0.692308	0.735238	0.632165	0.699412	0.742559
1325	0.767176	0.6	0.666667	0.655738	0.689655	0.72	0.708571	0.589203	0.683206	0.715982
1330	0.792308	0.640523	0.674699	0.743169	0.727273	0.782609	0.746667	0.64841	0.726763	0.753498
1335	0.801541	0.626667	0.75	0.738636	0.645833	0.857143	0.748571	0.653188	0.736637	0.757272
1340	0.798479	0.640523	0.712644	0.716763	0.674419	0.8	0.744762	0.641903	0.723805	0.75205
1345	0.774067	0.703704	0.697674	0.711111	0.690476	0.689655	0.737143	0.644067	0.711115	0.742994
1350	0.812977	0.746667	0.727273	0.695652	0.703297	0.75	0.765714	0.673258	0.739311	0.771813
1355	0.791423	0.675497	0.681319	0.709677	0.635294	0.75	0.737143	0.640294	0.707202	0.745584
1360	0.790076	0.640523	0.712644	0.682635	0.673913	0.740741	0.733333	0.627772	0.706755	0.740577
1365	0.762279	0.679245	0.622222	0.715084	0.651685	0.916667	0.72381	0.624842	0.72453	0.731239
1370	0.793893	0.722222	0.756098	0.721311	0.630435	0.88	0.75619	0.659654	0.75066	0.761866
1375	0.787524	0.631579	0.705882	0.751381	0.618557	0.909091	0.739048	0.643653	0.734002	0.748429
1380	0.76834	0.586667	0.55914	0.603352	0.690476	0.692308	0.687619	0.564517	0.650047	0.699117
1385	0.748031	0.671053	0.681818	0.659574	0.674157	0.72	0.708571	0.602818	0.692439	0.714547
1390	0.782274	0.661871	0.688172	0.700565	0.717391	0.733333	0.737143	0.637232	0.713934	0.742848
1395	0.760784	0.683871	0.604651	0.681081	0.627907	0.785714	0.712381	0.606765	0.690668	0.720062
1400	0.777996	0.679739	0.735632	0.722222	0.541667	0.72	0.727619	0.630578	0.696209	0.737193
1405	0.769531	0.623377	0.658228	0.699454	0.565657	0.869565	0.710476	0.602637	0.697635	0.72152
1410	0.79017	0.653333	0.688889	0.674847	0.666667	0.714286	0.731429	0.621656	0.698032	0.738394
1415	0.777778	0.626667	0.738095	0.718232	0.752941	0.714286	0.739048	0.635978	0.721333	0.743985
1420	0.806691	0.675676	0.682353	0.705882	0.619048	0.8	0.746667	0.635708	0.714942	0.753639
1425	0.803774	0.69863	0.689655	0.690058	0.637363	0.8	0.746667	0.642143	0.719913	0.753998
1430	0.82197	0.728571	0.643678	0.715909	0.666667	0.769231	0.761905	0.665994	0.724338	0.770431
1435	0.78327	0.670968	0.780488	0.700565	0.597701	0.782609	0.737143	0.630031	0.719267	0.743568
1440	0.784762	0.675159	0.650602	0.739884	0.651685	0.782609	0.739048	0.634154	0.714117	0.746406
1445	0.800759	0.685315	0.673913	0.647727	0.627907	0.692308	0.731429	0.621754	0.687988	0.73997
1450	0.779923	0.693333	0.688889	0.677966	0.636364	0.814815	0.731429	0.628766	0.715215	0.738154
1455	0.812734	0.705882	0.666667	0.715152	0.62069	0.814815	0.754286	0.650727	0.722657	0.761673
1460	0.796935	0.714286	0.555556	0.674419	0.659091	0.75	0.731429	0.625808	0.691714	0.741294
1465	0.795322	0.721088	0.637363	0.731429	0.646465	0.8	0.746667	0.655932	0.721944	0.755852
1470	0.75969	0.639456	0.683544	0.740741	0.666667	0.769231	0.725714	0.620973	0.709888	0.730839
1475	0.813688	0.710526	0.634146	0.747253	0.707317	0.769231	0.76381	0.668897	0.73036	0.770636
1480	0.80916	0.69863	0.645161	0.605714	0.681818	0.833333	0.735238	0.629796	0.712303	0.74432
1485	0.822857	0.739726	0.756098	0.705263	0.691358	0.692308	0.771429	0.680508	0.734602	0.777924
1490	0.782274	0.698225	0.708861	0.716763	0.729412	0.8	0.748571	0.653062	0.739256	0.753479
1495	0.774319	0.696774	0.682353	0.729282	0.627907	0.758621	0.735238	0.637013	0.711543	0.741467
1500	0.769531	0.693333	0.597403	0.670103	0.688172	0.75	0.72	0.615509	0.694757	0.727208
1505	0.789168	0.654971	0.702703	0.693182	0.72093	0.769231	0.739048	0.640515	0.721697	0.746629
1510	0.786822	0.639456	0.658824	0.756477	0.666667	0.727273	0.739048	0.640005	0.70592	0.746174
1515	0.8	0.680272	0.729412	0.688889	0.681319	0.740741	0.746667	0.649126	0.720105	0.753674
1520	0.804511	0.675676	0.682927	0.765714	0.704545	0.8	0.761905	0.662318	0.738896	0.76772
1525	0.774319	0.641975	0.57732	0.705882	0.691358	0.846154	0.72	0.616336	0.706168	0.7302
1530	0.764706	0.658228	0.666667	0.716763	0.673913	0.666667	0.721905	0.622114	0.691157	0.729396
1535	0.781609	0.688312	0.756098	0.704545	0.638298	0.818182	0.740952	0.639241	0.731174	0.747288
1540	0.794677	0.732026	0.571429	0.697143	0.606742	0.782609	0.735238	0.627586	0.697437	0.744075
1545	0.772549	0.666667	0.738095	0.656085	0.703297	0.692308	0.725714	0.625988	0.704833	0.732276
1550	0.793951	0.62585	0.619048	0.710383	0.642857	0.869565	0.731429	0.618779	0.710276	0.739952
1555	0.783427	0.644737	0.658228	0.716763	0.637363	0.666667	0.727619	0.612562	0.684531	0.735298
1560	0.779468	0.644295	0.729412	0.67052	0.666667	0.916667	0.731429	0.622542	0.734505	0.737413
1565	0.7853	0.736842	0.716049	0.639175	0.666667	0.818182	0.737143	0.636017	0.727036	0.744216
1570	0.79771	0.653595	0.658824	0.662651	0.57732	0.8	0.72381	0.614044	0.691683	0.734618
1575	0.797688	0.713376	0.681818	0.731429	0.690476	0.740741	0.754286	0.661288	0.725921	0.760803
1580	0.760618	0.636364	0.674419	0.684783	0.682353	0.782609	0.71619	0.605289	0.703524	0.722761
1585	0.802303	0.640523	0.710526	0.748603	0.680851	0.740741	0.750476	0.653837	0.720591	0.758351
1590	0.796992	0.643836	0.636364	0.705202	0.627907	0.56	0.727619	0.612068	0.661717	0.736703
1595	0.76834	0.671141	0.636364	0.659218	0.511111	0.692308	0.700952	0.583986	0.656414	0.711557
1600	0.792233	0.684564	0.637363	0.708571	0.659794	0.782609	0.737143	0.64015	0.710856	0.746456
1605	0.785441	0.688312	0.635294	0.655367	0.627907	0.846154	0.725714	0.616686	0.706412	0.733649
1610	0.819367	0.652174	0.690476	0.695652	0.617284	0.692308	0.746667	0.635486	0.694543	0.754391
1615	0.784615	0.69281	0.615385	0.659091	0.609756	0.714286	0.72	0.610371	0.679324	0.729075
1620	0.771654	0.654762	0.681319	0.682081	0.682353	0.8	0.72381	0.626429	0.712028	0.73164
1625	0.780488	0.670732	0.617284	0.65896	0.753247	0.727273	0.727619	0.61056	0.70133	0.733954
1630	0.812977	0.649007	0.688172	0.754286	0.716049	0.846154	0.761905	0.668727	0.744441	0.769436
1635	0.8	0.64557	0.675	0.686047	0.644444	0.8	0.735238	0.628708	0.70851	0.744182
1640	0.767442	0.662252	0.714286	0.724324	0.622222	0.833333	0.729524	0.626609	0.720643	0.735776
1645	0.796935	0.671053	0.674419	0.689266	0.695652	0.857143	0.742857	0.641958	0.730744	0.750697
1650	0.790076	0.74026	0.746988	0.659574	0.648649	0.814815	0.746667	0.644809	0.733394	0.751328
1655	0.79096	0.601307	0.697674	0.714286	0.636364	0.75	0.729524	0.616046	0.698432	0.738006
1660	0.792453	0.731034	0.769231	0.659459	0.697674	0.769231	0.750476	0.646091	0.736514	0.755261
1665	0.787072	0.671233	0.642857	0.662921	0.604167	0.7	0.72	0.605273	0.678042	0.729508
1670	0.808271	0.680272	0.674419	0.711111	0.691358	0.75	0.752381	0.647707	0.719238	0.759194
1675	0.798479	0.688312	0.697674	0.738636	0.705882	0.782609	0.75619	0.658266	0.735265	0.762231
1680	0.780952	0.649007	0.673913	0.693642	0.705882	0.833333	0.733333	0.626111	0.722788	0.739807
1685	0.77095	0.614379	0.666667	0.610778	0.705882	0.740741	0.708571	0.580202	0.6849	0.714213
1690	0.761719	0.670886	0.555556	0.715909	0.681319	0.782609	0.71619	0.611527	0.694666	0.724869
1695	0.8	0.688742	0.626506	0.666667	0.659574	0.8	0.735238	0.632571	0.706915	0.744294
1700	0.789784	0.69281	0.681818	0.697917	0.691358	0.740741	0.740952	0.648697	0.715738	0.748498
1705	0.746032	0.627451	0.611765	0.669903	0.641026	0.833333	0.697143	0.588404	0.688252	0.705303
1710	0.813688	0.675862	0.631579	0.640449	0.705882	0.857143	0.740952	0.636254	0.720767	0.750835
1715	0.793774	0.645161	0.761905	0.729167	0.75	0.72	0.752381	0.660987	0.733335	0.758509
1720	0.818519	0.671053	0.658537	0.748538	0.725	0.8	0.765714	0.662197	0.736941	0.772081
1725	0.805501	0.695652	0.689655	0.725146	0.673469	0.833333	0.754286	0.670329	0.737126	0.763323
1730	0.83859	0.710526	0.674419	0.716049	0.644444	0.761905	0.769524	0.670032	0.724322	0.777946
1735	0.806883	0.719424	0.674699	0.76087	0.652632	0.846154	0.76381	0.672011	0.743444	0.770672
1740	0.7853	0.679487	0.729412	0.719101	0.58427	0.8	0.737143	0.63749	0.716262	0.744894
1745	0.815789	0.666667	0.738095	0.731429	0.734177	0.814815	0.767619	0.670631	0.750162	0.773336
1750	0.811321	0.693878	0.689655	0.767442	0.674157	0.8	0.765714	0.67	0.739409	0.772499
1755	0.784615	0.622517	0.731707	0.691892	0.711111	0.909091	0.737143	0.634333	0.741822	0.743992
1760	0.785156	0.6375	0.645833	0.677966	0.682927	0.782609	0.72381	0.622601	0.701999	0.733833
1765	0.788679	0.631579	0.707317	0.708571	0.761905	0.740741	0.742857	0.635601	0.723132	0.748353
1770	0.793103	0.662252	0.613636	0.703911	0.627907	0.75	0.729524	0.622162	0.691802	0.739093
1775	0.773694	0.64557	0.632911	0.681564	0.674157	0.714286	0.718095	0.609522	0.68703	0.726093
1780	0.765957	0.602564	0.6	0.681818	0.715789	0.846154	0.712381	0.601692	0.702047	0.719854
1785	0.803059	0.705882	0.712644	0.689266	0.666667	0.956522	0.754286	0.657826	0.755673	0.761088
1790	0.77842	0.641509	0.666667	0.734463	0.645161	0.833333	0.731429	0.627543	0.716592	0.739465
1795	0.80381	0.700637	0.604651	0.702381	0.651163	0.785714	0.742857	0.640562	0.708059	0.751354
1800	0.800745	0.671233	0.727273	0.684783	0.588235	0.666667	0.737143	0.620674	0.689823	0.744421
1805	0.798493	0.662162	0.666667	0.760234	0.638298	0.8	0.748571	0.644072	0.720976	0.756307
1810	0.784762	0.636943	0.696629	0.7125	0.666667	0.956522	0.737143	0.633658	0.742337	0.744917
1815	0.828996	0.751773	0.651685	0.650888	0.651685	0.833333	0.76	0.656186	0.72806	0.767725
1820	0.800759	0.643836	0.759494	0.698413	0.740741	0.714286	0.750476	0.648138	0.726255	0.75647
1825	0.792381	0.680556	0.651685	0.692737	0.622222	0.869565	0.735238	0.62849	0.718191	0.743755
1830	0.802303	0.689189	0.666667	0.715084	0.62	0.75	0.742857	0.643047	0.707207	0.75231
1835	0.781609	0.692308	0.731707	0.734463	0.666667	0.869565	0.748571	0.650155	0.746053	0.753958
1840	0.820896	0.666667	0.666667	0.623529	0.659091	0.88	0.742857	0.63154	0.719475	0.750685
1845	0.808349	0.670968	0.629213	0.670659	0.704545	0.833333	0.742857	0.639128	0.719511	0.751312
1850	0.780115	0.61039	0.561798	0.690058	0.629213	0.833333	0.710476	0.594352	0.684151	0.721608
1855	0.793037	0.705882	0.637363	0.698925	0.683544	0.833333	0.742857	0.645212	0.725347	0.750651
1860	0.780952	0.68	0.731707	0.692737	0.608696	0.909091	0.735238	0.628087	0.733864	0.742351
1865	0.806084	0.7	0.610526	0.716763	0.709677	0.869565	0.752381	0.654176	0.735436	0.760897
1870	0.766859	0.706667	0.622222	0.623529	0.666667	0.72	0.712381	0.601181	0.684324	0.719446
1875	0.779468	0.689189	0.674699	0.703911	0.651163	0.642857	0.731429	0.62178	0.690214	0.738
1880	0.763566	0.657895	0.567901	0.640449	0.57732	0.769231	0.695238	0.577514	0.662727	0.705815
1885	0.796262	0.653846	0.604651	0.697674	0.753247	0.916667	0.742857	0.631901	0.737058	0.750101
1890	0.80226	0.657718	0.674699	0.674157	0.712644	0.818182	0.742857	0.634492	0.723277	0.749966
1895	0.787763	0.683544	0.609756	0.738095	0.625	0.782609	0.735238	0.631094	0.704461	0.744426
1900	0.80381	0.705882	0.606742	0.704545	0.682353	0.909091	0.748571	0.647942	0.735404	0.757149
1905	0.789981	0.706667	0.62069	0.693642	0.638298	0.666667	0.731429	0.6285	0.685991	0.740592
1910	0.793296	0.662069	0.683544	0.681081	0.623377	0.740741	0.733333	0.615116	0.697351	0.739558
1915	0.822222	0.661765	0.674419	0.666667	0.729412	0.695652	0.752381	0.64221	0.708356	0.759056
1920	0.777143	0.647887	0.666667	0.633333	0.630435	0.833333	0.714286	0.597731	0.698133	0.722372
1925	0.790607	0.695652	0.697674	0.735135	0.761905	0.782609	0.75619	0.669505	0.74393	0.761875
1930	0.776923	0.66242	0.623656	0.73494	0.712644	0.666667	0.731429	0.628445	0.696208	0.739508
1935	0.787763	0.713287	0.637363	0.688889	0.613636	0.8	0.733333	0.627369	0.706823	0.74163
1940	0.815939	0.679487	0.642857	0.730539	0.602151	0.695652	0.746667	0.644718	0.694438	0.757399
1945	0.78327	0.588235	0.690476	0.721311	0.682927	0.727273	0.727619	0.615355	0.698915	0.735337
1950	0.809074	0.66242	0.592593	0.712644	0.627907	0.869565	0.740952	0.633506	0.712367	0.750658
1955	0.801527	0.670968	0.731707	0.678788	0.617021	0.666667	0.737143	0.633699	0.694446	0.746076
1960	0.797732	0.6625	0.705882	0.686391	0.626506	0.75	0.737143	0.628555	0.704835	0.744811
1965	0.806754	0.653061	0.631579	0.707317	0.689655	0.75	0.742857	0.63529	0.706394	0.751475
1970	0.763566	0.701987	0.651685	0.648045	0.636364	0.740741	0.714286	0.605139	0.690398	0.721254
1975	0.780952	0.671053	0.674699	0.651685	0.681818	0.833333	0.727619	0.616861	0.71559	0.73427
1980	0.819923	0.688742	0.666667	0.76087	0.666667	0.8	0.765714	0.674893	0.733811	0.773673
1985	0.803846	0.705882	0.55814	0.678161	0.666667	0.75	0.735238	0.632856	0.693783	0.745422
1990	0.815789	0.661972	0.740741	0.735135	0.666667	0.692308	0.76	0.658766	0.718769	0.766452
1995	0.773694	0.649351	0.611765	0.697143	0.547368	0.916667	0.712381	0.601874	0.699331	0.723472
2000	0.805195	0.619718	0.740741	0.702703	0.740741	0.727273	0.750476	0.639117	0.722728	0.755729
