# Supplementary material for: Identification of methylation signatures and rules for predicting the severity of SARS-CoV-2 infection with machine learning methods
Source: Front Microbiol. 2022 Sep 23;13:1007295. doi: 10.3389/fmicb.2022.1007295 (PMC9537378; doi:10.3389/fmicb.2022.1007295)
Supplement: Supplementary file 3 [file Table_3.XLSX]

## Sheet: Sheet1
Rules_0	passed counts:233
node_0: feature_name=cg17114584_IRF7	feature_id[2].value > threshold=0.5185420215129852
node_62: feature_name=cg06958766_TGFB3	feature_id[384].value <= threshold=0.9608633518218994
node_63: feature_name=cg00969516_TC21_IFI44L	feature_id[47].value > threshold=0.8093775510787964
node_69: feature_name=cg05304729_MNDA	feature_id[125].value > threshold=0.2139059528708458
node_75: feature_name=cg10853886_CHRNB3	feature_id[264].value > threshold=0.8487026393413544
node_85: feature_name=cg00969476_BC21_IFI44L	feature_id[13].value > threshold=0.7143354415893555
node_93: feature_name=cg15728672_MMP16	feature_id[216].value > threshold=0.2513852044939995
node_95: feature_name=cg21587506_IFIT3	feature_id[5].value > threshold=0.08142300695180893
node_101: feature_name=cg00116554_SNAI2	feature_id[531].value <= threshold=0.16846683621406555
node_102: feature_name=cg07642125_WWOX	feature_id[57].value <= threshold=0.9252066910266876
node_103: feature_name=cg07957619_GTPBP2	feature_id[451].value > threshold=0.2207481488585472
node_105: feature_name=cg20543211_PPBP	feature_id[467].value <= threshold=0.8977632522583008
node_106: feature_name=cg10401017_TRIM27	feature_id[212].value <= threshold=0.9514732956886292
node_107: feature_name=cg15575098_LINC01725	feature_id[462].value > threshold=0.5667280405759811
node_109: feature_name=cg21439672_C1RL	feature_id[447].value <= threshold=0.6010445058345795
node_110: feature_name=cg04987734_CDC42BPB	feature_id[513].value > threshold=0.31869634985923767
Class: Negative infection
Rules_1	passed counts:45
node_0: feature_name=cg17114584_IRF7	feature_id[2].value <= threshold=0.5185420215129852
node_1: feature_name=cg25888371_TC21_MX1	feature_id[1].value <= threshold=0.7444959282875061
node_2: feature_name=cg18341795_LOC101929719	feature_id[346].value <= threshold=0.3155781030654907
node_3: feature_name=cg06679990_GLI1	feature_id[27].value <= threshold=0.6627102494239807
node_4: feature_name=cg21549285_MX1	feature_id[8].value <= threshold=0.6981811225414276
node_5: feature_name=cg02573468_DLL4	feature_id[555].value <= threshold=0.3589535504579544
node_6: feature_name=cg16477640_DLGAP4	feature_id[523].value <= threshold=0.8044737577438354
node_7: feature_name=cg11989199_ITGB8	feature_id[401].value > threshold=0.9188331961631775
node_13: feature_name=cg08553913_LASP1	feature_id[579].value <= threshold=0.4829892963171005
node_14: feature_name=cg05347431_GPC4	feature_id[222].value <= threshold=0.45183074474334717
Class: Admitted to inpatient care
Rules_2	passed counts:35
node_0: feature_name=cg17114584_IRF7	feature_id[2].value > threshold=0.5185420215129852
node_62: feature_name=cg06958766_TGFB3	feature_id[384].value > threshold=0.9608633518218994
node_128: feature_name=cg25924694_IGF1	feature_id[118].value <= threshold=0.09075463190674782
node_129: feature_name=cg00969516_BC21_IFI44L	feature_id[135].value > threshold=0.8806180655956268
node_135: feature_name=cg19693760_CDH18	feature_id[556].value <= threshold=0.19386225193738937
Class: Other infection
Rules_3	passed counts:14
node_0: feature_name=cg17114584_IRF7	feature_id[2].value <= threshold=0.5185420215129852
node_1: feature_name=cg25888371_TC21_MX1	feature_id[1].value <= threshold=0.7444959282875061
node_2: feature_name=cg18341795_LOC101929719	feature_id[346].value > threshold=0.3155781030654907
node_46: feature_name=cg08703857_IQCE	feature_id[321].value <= threshold=0.7840485870838165
node_47: feature_name=cg00969515_BC21_IFI44L	feature_id[61].value <= threshold=0.9183720946311951
node_48: feature_name=cg10549986_RSAD2	feature_id[79].value <= threshold=0.4109140485525131
Class: Discharged from emergency department
Rules_4	passed counts:13
node_0: feature_name=cg17114584_IRF7	feature_id[2].value > threshold=0.5185420215129852
node_62: feature_name=cg06958766_TGFB3	feature_id[384].value > threshold=0.9608633518218994
node_128: feature_name=cg25924694_IGF1	feature_id[118].value > threshold=0.09075463190674782
node_140: feature_name=cg00012680_FHL1	feature_id[162].value <= threshold=0.4071347117424011
node_141: feature_name=cg13843719_MYO7B	feature_id[198].value > threshold=0.9552149474620819
Class: Negative infection
Rules_5	passed counts:12
node_0: feature_name=cg17114584_IRF7	feature_id[2].value <= threshold=0.5185420215129852
node_1: feature_name=cg25888371_TC21_MX1	feature_id[1].value > threshold=0.7444959282875061
node_57: feature_name=cg11666534_IGLL1	feature_id[14].value > threshold=0.1991572454571724
Class: Negative infection
Rules_6	passed counts:10
node_0: feature_name=cg17114584_IRF7	feature_id[2].value <= threshold=0.5185420215129852
node_1: feature_name=cg25888371_TC21_MX1	feature_id[1].value <= threshold=0.7444959282875061
node_2: feature_name=cg18341795_LOC101929719	feature_id[346].value > threshold=0.3155781030654907
node_46: feature_name=cg08703857_IQCE	feature_id[321].value > threshold=0.7840485870838165
node_54: feature_name=cg22634505_PTCRA	feature_id[173].value <= threshold=0.46261484920978546
Class: Admitted to inpatient care
Rules_7	passed counts:10
node_0: feature_name=cg17114584_IRF7	feature_id[2].value <= threshold=0.5185420215129852
node_1: feature_name=cg25888371_TC21_MX1	feature_id[1].value <= threshold=0.7444959282875061
node_2: feature_name=cg18341795_LOC101929719	feature_id[346].value <= threshold=0.3155781030654907
node_3: feature_name=cg06679990_GLI1	feature_id[27].value > threshold=0.6627102494239807
node_33: feature_name=cg04362997_DCTN2	feature_id[75].value > threshold=0.5043510496616364
node_39: feature_name=cg21531389_CRYBB1	feature_id[139].value > threshold=0.612544596195221
node_43: feature_name=cg13770461_PHF21A	feature_id[386].value > threshold=0.3845410495996475
Class: Negative infection
Rules_8	passed counts:9
node_0: feature_name=cg17114584_IRF7	feature_id[2].value <= threshold=0.5185420215129852
node_1: feature_name=cg25888371_TC21_MX1	feature_id[1].value <= threshold=0.7444959282875061
node_2: feature_name=cg18341795_LOC101929719	feature_id[346].value <= threshold=0.3155781030654907
node_3: feature_name=cg06679990_GLI1	feature_id[27].value <= threshold=0.6627102494239807
node_4: feature_name=cg21549285_MX1	feature_id[8].value > threshold=0.6981811225414276
node_20: feature_name=cg08539067_GPX1	feature_id[211].value > threshold=0.08360617980360985
node_24: feature_name=cg27628733_ARGLU1	feature_id[80].value <= threshold=0.7502737939357758
node_25: feature_name=cg20613356_BC21_STOML1	feature_id[534].value <= threshold=0.8802285492420197
node_26: feature_name=cg25924694_IGF1	feature_id[118].value > threshold=0.07000747323036194
Class: Admitted to inpatient care
Rules_9	passed counts:7
node_0: feature_name=cg17114584_IRF7	feature_id[2].value > threshold=0.5185420215129852
node_62: feature_name=cg06958766_TGFB3	feature_id[384].value <= threshold=0.9608633518218994
node_63: feature_name=cg00969516_TC21_IFI44L	feature_id[47].value > threshold=0.8093775510787964
node_69: feature_name=cg05304729_MNDA	feature_id[125].value > threshold=0.2139059528708458
node_75: feature_name=cg10853886_CHRNB3	feature_id[264].value <= threshold=0.8487026393413544
node_76: feature_name=cg26848442_CD226	feature_id[183].value > threshold=0.8277990520000458
node_80: feature_name=cg07312598_GUCD1	feature_id[184].value <= threshold=0.8561822175979614
node_81: feature_name=cg24168061_LINC00668	feature_id[281].value > threshold=0.8252534866333008
Class: Negative infection
Rules_10	passed counts:7
node_0: feature_name=cg17114584_IRF7	feature_id[2].value > threshold=0.5185420215129852
node_62: feature_name=cg06958766_TGFB3	feature_id[384].value <= threshold=0.9608633518218994
node_63: feature_name=cg00969516_TC21_IFI44L	feature_id[47].value <= threshold=0.8093775510787964
node_64: feature_name=cg02665999_SPOCK3	feature_id[565].value <= threshold=0.9333269596099854
Class: Progressed to ICU
Rules_11	passed counts:7
node_0: feature_name=cg17114584_IRF7	feature_id[2].value <= threshold=0.5185420215129852
node_1: feature_name=cg25888371_TC21_MX1	feature_id[1].value <= threshold=0.7444959282875061
node_2: feature_name=cg18341795_LOC101929719	feature_id[346].value <= threshold=0.3155781030654907
node_3: feature_name=cg06679990_GLI1	feature_id[27].value > threshold=0.6627102494239807
node_33: feature_name=cg04362997_DCTN2	feature_id[75].value <= threshold=0.5043510496616364
node_34: feature_name=cg17934277_XRCC5	feature_id[422].value <= threshold=0.9379428625106812
Class: Admitted to inpatient care
Rules_12	passed counts:6
node_0: feature_name=cg17114584_IRF7	feature_id[2].value > threshold=0.5185420215129852
node_62: feature_name=cg06958766_TGFB3	feature_id[384].value > threshold=0.9608633518218994
node_128: feature_name=cg25924694_IGF1	feature_id[118].value <= threshold=0.09075463190674782
node_129: feature_name=cg00969516_BC21_IFI44L	feature_id[135].value <= threshold=0.8806180655956268
node_130: feature_name=cg06679990_GLI1	feature_id[27].value <= threshold=0.6964321434497833
Class: Negative infection
Rules_13	passed counts:5
node_0: feature_name=cg17114584_IRF7	feature_id[2].value > threshold=0.5185420215129852
node_62: feature_name=cg06958766_TGFB3	feature_id[384].value > threshold=0.9608633518218994
node_128: feature_name=cg25924694_IGF1	feature_id[118].value > threshold=0.09075463190674782
node_140: feature_name=cg00012680_FHL1	feature_id[162].value > threshold=0.4071347117424011
Class: Other infection
Rules_14	passed counts:5
node_0: feature_name=cg17114584_IRF7	feature_id[2].value > threshold=0.5185420215129852
node_62: feature_name=cg06958766_TGFB3	feature_id[384].value <= threshold=0.9608633518218994
node_63: feature_name=cg00969516_TC21_IFI44L	feature_id[47].value > threshold=0.8093775510787964
node_69: feature_name=cg05304729_MNDA	feature_id[125].value <= threshold=0.2139059528708458
node_70: feature_name=cg03432338_FAM89A	feature_id[98].value > threshold=0.12177764996886253
Class: Other infection
Rules_15	passed counts:5
node_0: feature_name=cg17114584_IRF7	feature_id[2].value <= threshold=0.5185420215129852
node_1: feature_name=cg25888371_TC21_MX1	feature_id[1].value <= threshold=0.7444959282875061
node_2: feature_name=cg18341795_LOC101929719	feature_id[346].value <= threshold=0.3155781030654907
node_3: feature_name=cg06679990_GLI1	feature_id[27].value <= threshold=0.6627102494239807
node_4: feature_name=cg21549285_MX1	feature_id[8].value > threshold=0.6981811225414276
node_20: feature_name=cg08539067_GPX1	feature_id[211].value <= threshold=0.08360617980360985
node_21: feature_name=cg07514725_GLIS1	feature_id[465].value <= threshold=0.6782557666301727
Class: Progressed to ICU
Rules_16	passed counts:4
node_0: feature_name=cg17114584_IRF7	feature_id[2].value > threshold=0.5185420215129852
node_62: feature_name=cg06958766_TGFB3	feature_id[384].value <= threshold=0.9608633518218994
node_63: feature_name=cg00969516_TC21_IFI44L	feature_id[47].value <= threshold=0.8093775510787964
node_64: feature_name=cg02665999_SPOCK3	feature_id[565].value > threshold=0.9333269596099854
node_66: feature_name=cg13652985_HOXB3	feature_id[38].value > threshold=0.3543145954608917
Class: Admitted to inpatient care
Rules_17	passed counts:4
node_0: feature_name=cg17114584_IRF7	feature_id[2].value > threshold=0.5185420215129852
node_62: feature_name=cg06958766_TGFB3	feature_id[384].value <= threshold=0.9608633518218994
node_63: feature_name=cg00969516_TC21_IFI44L	feature_id[47].value <= threshold=0.8093775510787964
node_64: feature_name=cg02665999_SPOCK3	feature_id[565].value > threshold=0.9333269596099854
node_66: feature_name=cg13652985_HOXB3	feature_id[38].value <= threshold=0.3543145954608917
Class: Death
Rules_18	passed counts:4
node_0: feature_name=cg17114584_IRF7	feature_id[2].value <= threshold=0.5185420215129852
node_1: feature_name=cg25888371_TC21_MX1	feature_id[1].value <= threshold=0.7444959282875061
node_2: feature_name=cg18341795_LOC101929719	feature_id[346].value > threshold=0.3155781030654907
node_46: feature_name=cg08703857_IQCE	feature_id[321].value > threshold=0.7840485870838165
node_54: feature_name=cg22634505_PTCRA	feature_id[173].value > threshold=0.46261484920978546
Class: Discharged from emergency department
Rules_19	passed counts:4
node_0: feature_name=cg17114584_IRF7	feature_id[2].value <= threshold=0.5185420215129852
node_1: feature_name=cg25888371_TC21_MX1	feature_id[1].value <= threshold=0.7444959282875061
node_2: feature_name=cg18341795_LOC101929719	feature_id[346].value <= threshold=0.3155781030654907
node_3: feature_name=cg06679990_GLI1	feature_id[27].value > threshold=0.6627102494239807
node_33: feature_name=cg04362997_DCTN2	feature_id[75].value > threshold=0.5043510496616364
node_39: feature_name=cg21531389_CRYBB1	feature_id[139].value <= threshold=0.612544596195221
node_40: feature_name=cg02433148_SDK2	feature_id[150].value > threshold=0.7626887857913971
Class: Progressed to ICU
Rules_20	passed counts:4
node_0: feature_name=cg17114584_IRF7	feature_id[2].value <= threshold=0.5185420215129852
node_1: feature_name=cg25888371_TC21_MX1	feature_id[1].value <= threshold=0.7444959282875061
node_2: feature_name=cg18341795_LOC101929719	feature_id[346].value <= threshold=0.3155781030654907
node_3: feature_name=cg06679990_GLI1	feature_id[27].value <= threshold=0.6627102494239807
node_4: feature_name=cg21549285_MX1	feature_id[8].value > threshold=0.6981811225414276
node_20: feature_name=cg08539067_GPX1	feature_id[211].value > threshold=0.08360617980360985
node_24: feature_name=cg27628733_ARGLU1	feature_id[80].value > threshold=0.7502737939357758
Class: Discharged from emergency department
Rules_21	passed counts:3
node_0: feature_name=cg17114584_IRF7	feature_id[2].value > threshold=0.5185420215129852
node_62: feature_name=cg06958766_TGFB3	feature_id[384].value <= threshold=0.9608633518218994
node_63: feature_name=cg00969516_TC21_IFI44L	feature_id[47].value > threshold=0.8093775510787964
node_69: feature_name=cg05304729_MNDA	feature_id[125].value > threshold=0.2139059528708458
node_75: feature_name=cg10853886_CHRNB3	feature_id[264].value <= threshold=0.8487026393413544
node_76: feature_name=cg26848442_CD226	feature_id[183].value > threshold=0.8277990520000458
node_80: feature_name=cg07312598_GUCD1	feature_id[184].value > threshold=0.8561822175979614
Class: Admitted to inpatient care
Rules_22	passed counts:3
node_0: feature_name=cg17114584_IRF7	feature_id[2].value > threshold=0.5185420215129852
node_62: feature_name=cg06958766_TGFB3	feature_id[384].value <= threshold=0.9608633518218994
node_63: feature_name=cg00969516_TC21_IFI44L	feature_id[47].value > threshold=0.8093775510787964
node_69: feature_name=cg05304729_MNDA	feature_id[125].value > threshold=0.2139059528708458
node_75: feature_name=cg10853886_CHRNB3	feature_id[264].value <= threshold=0.8487026393413544
node_76: feature_name=cg26848442_CD226	feature_id[183].value <= threshold=0.8277990520000458
node_77: feature_name=cg11820600_AKT3	feature_id[505].value <= threshold=0.8484497368335724
Class: Discharged from emergency department
Rules_23	passed counts:3
node_0: feature_name=cg17114584_IRF7	feature_id[2].value <= threshold=0.5185420215129852
node_1: feature_name=cg25888371_TC21_MX1	feature_id[1].value <= threshold=0.7444959282875061
node_2: feature_name=cg18341795_LOC101929719	feature_id[346].value > threshold=0.3155781030654907
node_46: feature_name=cg08703857_IQCE	feature_id[321].value <= threshold=0.7840485870838165
node_47: feature_name=cg00969515_BC21_IFI44L	feature_id[61].value > threshold=0.9183720946311951
node_51: feature_name=cg08422803_ITGB2-AS1	feature_id[585].value <= threshold=0.4284012019634247
Class: Other infection
Rules_24	passed counts:3
node_0: feature_name=cg17114584_IRF7	feature_id[2].value <= threshold=0.5185420215129852
node_1: feature_name=cg25888371_TC21_MX1	feature_id[1].value <= threshold=0.7444959282875061
node_2: feature_name=cg18341795_LOC101929719	feature_id[346].value <= threshold=0.3155781030654907
node_3: feature_name=cg06679990_GLI1	feature_id[27].value > threshold=0.6627102494239807
node_33: feature_name=cg04362997_DCTN2	feature_id[75].value > threshold=0.5043510496616364
node_39: feature_name=cg21531389_CRYBB1	feature_id[139].value <= threshold=0.612544596195221
node_40: feature_name=cg02433148_SDK2	feature_id[150].value <= threshold=0.7626887857913971
Class: Other infection
Rules_25	passed counts:3
node_0: feature_name=cg17114584_IRF7	feature_id[2].value <= threshold=0.5185420215129852
node_1: feature_name=cg25888371_TC21_MX1	feature_id[1].value <= threshold=0.7444959282875061
node_2: feature_name=cg18341795_LOC101929719	feature_id[346].value <= threshold=0.3155781030654907
node_3: feature_name=cg06679990_GLI1	feature_id[27].value <= threshold=0.6627102494239807
node_4: feature_name=cg21549285_MX1	feature_id[8].value > threshold=0.6981811225414276
node_20: feature_name=cg08539067_GPX1	feature_id[211].value > threshold=0.08360617980360985
node_24: feature_name=cg27628733_ARGLU1	feature_id[80].value <= threshold=0.7502737939357758
node_25: feature_name=cg20613356_BC21_STOML1	feature_id[534].value > threshold=0.8802285492420197
node_29: feature_name=cg06736148_GNB5	feature_id[189].value <= threshold=0.6166264712810516
Class: Other infection
Rules_26	passed counts:3
node_0: feature_name=cg17114584_IRF7	feature_id[2].value <= threshold=0.5185420215129852
node_1: feature_name=cg25888371_TC21_MX1	feature_id[1].value <= threshold=0.7444959282875061
node_2: feature_name=cg18341795_LOC101929719	feature_id[346].value <= threshold=0.3155781030654907
node_3: feature_name=cg06679990_GLI1	feature_id[27].value <= threshold=0.6627102494239807
node_4: feature_name=cg21549285_MX1	feature_id[8].value > threshold=0.6981811225414276
node_20: feature_name=cg08539067_GPX1	feature_id[211].value <= threshold=0.08360617980360985
node_21: feature_name=cg07514725_GLIS1	feature_id[465].value > threshold=0.6782557666301727
Class: Negative infection
Rules_27	passed counts:3
node_0: feature_name=cg17114584_IRF7	feature_id[2].value <= threshold=0.5185420215129852
node_1: feature_name=cg25888371_TC21_MX1	feature_id[1].value <= threshold=0.7444959282875061
node_2: feature_name=cg18341795_LOC101929719	feature_id[346].value <= threshold=0.3155781030654907
node_3: feature_name=cg06679990_GLI1	feature_id[27].value <= threshold=0.6627102494239807
node_4: feature_name=cg21549285_MX1	feature_id[8].value <= threshold=0.6981811225414276
node_5: feature_name=cg02573468_DLL4	feature_id[555].value > threshold=0.3589535504579544
Class: Progressed to ICU
Rules_28	passed counts:2
node_0: feature_name=cg17114584_IRF7	feature_id[2].value > threshold=0.5185420215129852
node_62: feature_name=cg06958766_TGFB3	feature_id[384].value > threshold=0.9608633518218994
node_128: feature_name=cg25924694_IGF1	feature_id[118].value > threshold=0.09075463190674782
node_140: feature_name=cg00012680_FHL1	feature_id[162].value <= threshold=0.4071347117424011
node_141: feature_name=cg13843719_MYO7B	feature_id[198].value <= threshold=0.9552149474620819
node_142: feature_name=cg20890049_CELF2	feature_id[336].value <= threshold=0.9177551567554474
Class: Progressed to ICU
Rules_29	passed counts:2
node_0: feature_name=cg17114584_IRF7	feature_id[2].value > threshold=0.5185420215129852
node_62: feature_name=cg06958766_TGFB3	feature_id[384].value > threshold=0.9608633518218994
node_128: feature_name=cg25924694_IGF1	feature_id[118].value <= threshold=0.09075463190674782
node_129: feature_name=cg00969516_BC21_IFI44L	feature_id[135].value > threshold=0.8806180655956268
node_135: feature_name=cg19693760_CDH18	feature_id[556].value > threshold=0.19386225193738937
node_137: feature_name=cg26065836_INTS7	feature_id[250].value <= threshold=0.9438417553901672
Class: Negative infection
Rules_30	passed counts:2
node_0: feature_name=cg17114584_IRF7	feature_id[2].value > threshold=0.5185420215129852
node_62: feature_name=cg06958766_TGFB3	feature_id[384].value <= threshold=0.9608633518218994
node_63: feature_name=cg00969516_TC21_IFI44L	feature_id[47].value > threshold=0.8093775510787964
node_69: feature_name=cg05304729_MNDA	feature_id[125].value > threshold=0.2139059528708458
node_75: feature_name=cg10853886_CHRNB3	feature_id[264].value > threshold=0.8487026393413544
node_85: feature_name=cg00969476_BC21_IFI44L	feature_id[13].value > threshold=0.7143354415893555
node_93: feature_name=cg15728672_MMP16	feature_id[216].value > threshold=0.2513852044939995
node_95: feature_name=cg21587506_IFIT3	feature_id[5].value > threshold=0.08142300695180893
node_101: feature_name=cg00116554_SNAI2	feature_id[531].value > threshold=0.16846683621406555
node_123: feature_name=cg06984352_KLHL29	feature_id[481].value > threshold=0.5769933462142944
Class: Other infection
Rules_31	passed counts:2
node_0: feature_name=cg17114584_IRF7	feature_id[2].value > threshold=0.5185420215129852
node_62: feature_name=cg06958766_TGFB3	feature_id[384].value <= threshold=0.9608633518218994
node_63: feature_name=cg00969516_TC21_IFI44L	feature_id[47].value > threshold=0.8093775510787964
node_69: feature_name=cg05304729_MNDA	feature_id[125].value > threshold=0.2139059528708458
node_75: feature_name=cg10853886_CHRNB3	feature_id[264].value > threshold=0.8487026393413544
node_85: feature_name=cg00969476_BC21_IFI44L	feature_id[13].value > threshold=0.7143354415893555
node_93: feature_name=cg15728672_MMP16	feature_id[216].value > threshold=0.2513852044939995
node_95: feature_name=cg21587506_IFIT3	feature_id[5].value > threshold=0.08142300695180893
node_101: feature_name=cg00116554_SNAI2	feature_id[531].value <= threshold=0.16846683621406555
node_102: feature_name=cg07642125_WWOX	feature_id[57].value > threshold=0.9252066910266876
node_120: feature_name=cg07052546_COL25A1	feature_id[586].value <= threshold=0.7525937557220459
Class: Other infection
Rules_32	passed counts:2
node_0: feature_name=cg17114584_IRF7	feature_id[2].value > threshold=0.5185420215129852
node_62: feature_name=cg06958766_TGFB3	feature_id[384].value <= threshold=0.9608633518218994
node_63: feature_name=cg00969516_TC21_IFI44L	feature_id[47].value > threshold=0.8093775510787964
node_69: feature_name=cg05304729_MNDA	feature_id[125].value > threshold=0.2139059528708458
node_75: feature_name=cg10853886_CHRNB3	feature_id[264].value > threshold=0.8487026393413544
node_85: feature_name=cg00969476_BC21_IFI44L	feature_id[13].value > threshold=0.7143354415893555
node_93: feature_name=cg15728672_MMP16	feature_id[216].value > threshold=0.2513852044939995
node_95: feature_name=cg21587506_IFIT3	feature_id[5].value > threshold=0.08142300695180893
node_101: feature_name=cg00116554_SNAI2	feature_id[531].value <= threshold=0.16846683621406555
node_102: feature_name=cg07642125_WWOX	feature_id[57].value <= threshold=0.9252066910266876
node_103: feature_name=cg07957619_GTPBP2	feature_id[451].value > threshold=0.2207481488585472
node_105: feature_name=cg20543211_PPBP	feature_id[467].value <= threshold=0.8977632522583008
node_106: feature_name=cg10401017_TRIM27	feature_id[212].value <= threshold=0.9514732956886292
node_107: feature_name=cg15575098_LINC01725	feature_id[462].value > threshold=0.5667280405759811
node_109: feature_name=cg21439672_C1RL	feature_id[447].value <= threshold=0.6010445058345795
node_110: feature_name=cg04987734_CDC42BPB	feature_id[513].value <= threshold=0.31869634985923767
node_111: feature_name=cg03607951_TO21_IFI44L	feature_id[385].value <= threshold=0.6249369978904724
Class: Negative infection
Rules_33	passed counts:2
node_0: feature_name=cg17114584_IRF7	feature_id[2].value > threshold=0.5185420215129852
node_62: feature_name=cg06958766_TGFB3	feature_id[384].value <= threshold=0.9608633518218994
node_63: feature_name=cg00969516_TC21_IFI44L	feature_id[47].value > threshold=0.8093775510787964
node_69: feature_name=cg05304729_MNDA	feature_id[125].value > threshold=0.2139059528708458
node_75: feature_name=cg10853886_CHRNB3	feature_id[264].value > threshold=0.8487026393413544
node_85: feature_name=cg00969476_BC21_IFI44L	feature_id[13].value > threshold=0.7143354415893555
node_93: feature_name=cg15728672_MMP16	feature_id[216].value > threshold=0.2513852044939995
node_95: feature_name=cg21587506_IFIT3	feature_id[5].value <= threshold=0.08142300695180893
node_96: feature_name=cg00116554_SNAI2	feature_id[531].value <= threshold=0.07115795463323593
Class: Discharged from emergency department
Rules_34	passed counts:2
node_0: feature_name=cg17114584_IRF7	feature_id[2].value > threshold=0.5185420215129852
node_62: feature_name=cg06958766_TGFB3	feature_id[384].value <= threshold=0.9608633518218994
node_63: feature_name=cg00969516_TC21_IFI44L	feature_id[47].value > threshold=0.8093775510787964
node_69: feature_name=cg05304729_MNDA	feature_id[125].value > threshold=0.2139059528708458
node_75: feature_name=cg10853886_CHRNB3	feature_id[264].value > threshold=0.8487026393413544
node_85: feature_name=cg00969476_BC21_IFI44L	feature_id[13].value > threshold=0.7143354415893555
node_93: feature_name=cg15728672_MMP16	feature_id[216].value <= threshold=0.2513852044939995
Class: Progressed to ICU
Rules_35	passed counts:2
node_0: feature_name=cg17114584_IRF7	feature_id[2].value > threshold=0.5185420215129852
node_62: feature_name=cg06958766_TGFB3	feature_id[384].value <= threshold=0.9608633518218994
node_63: feature_name=cg00969516_TC21_IFI44L	feature_id[47].value > threshold=0.8093775510787964
node_69: feature_name=cg05304729_MNDA	feature_id[125].value > threshold=0.2139059528708458
node_75: feature_name=cg10853886_CHRNB3	feature_id[264].value <= threshold=0.8487026393413544
node_76: feature_name=cg26848442_CD226	feature_id[183].value > threshold=0.8277990520000458
node_80: feature_name=cg07312598_GUCD1	feature_id[184].value <= threshold=0.8561822175979614
node_81: feature_name=cg24168061_LINC00668	feature_id[281].value <= threshold=0.8252534866333008
Class: Death
Rules_36	passed counts:2
node_0: feature_name=cg17114584_IRF7	feature_id[2].value > threshold=0.5185420215129852
node_62: feature_name=cg06958766_TGFB3	feature_id[384].value <= threshold=0.9608633518218994
node_63: feature_name=cg00969516_TC21_IFI44L	feature_id[47].value > threshold=0.8093775510787964
node_69: feature_name=cg05304729_MNDA	feature_id[125].value > threshold=0.2139059528708458
node_75: feature_name=cg10853886_CHRNB3	feature_id[264].value <= threshold=0.8487026393413544
node_76: feature_name=cg26848442_CD226	feature_id[183].value <= threshold=0.8277990520000458
node_77: feature_name=cg11820600_AKT3	feature_id[505].value > threshold=0.8484497368335724
Class: Other infection
Rules_37	passed counts:2
node_0: feature_name=cg17114584_IRF7	feature_id[2].value > threshold=0.5185420215129852
node_62: feature_name=cg06958766_TGFB3	feature_id[384].value <= threshold=0.9608633518218994
node_63: feature_name=cg00969516_TC21_IFI44L	feature_id[47].value > threshold=0.8093775510787964
node_69: feature_name=cg05304729_MNDA	feature_id[125].value <= threshold=0.2139059528708458
node_70: feature_name=cg03432338_FAM89A	feature_id[98].value <= threshold=0.12177764996886253
node_71: feature_name=cg18445764_EWSAT1	feature_id[248].value > threshold=0.9265086948871613
Class: Progressed to ICU
Rules_38	passed counts:2
node_0: feature_name=cg17114584_IRF7	feature_id[2].value <= threshold=0.5185420215129852
node_1: feature_name=cg25888371_TC21_MX1	feature_id[1].value <= threshold=0.7444959282875061
node_2: feature_name=cg18341795_LOC101929719	feature_id[346].value <= threshold=0.3155781030654907
node_3: feature_name=cg06679990_GLI1	feature_id[27].value > threshold=0.6627102494239807
node_33: feature_name=cg04362997_DCTN2	feature_id[75].value > threshold=0.5043510496616364
node_39: feature_name=cg21531389_CRYBB1	feature_id[139].value > threshold=0.612544596195221
node_43: feature_name=cg13770461_PHF21A	feature_id[386].value <= threshold=0.3845410495996475
Class: Progressed to ICU
Rules_39	passed counts:2
node_0: feature_name=cg17114584_IRF7	feature_id[2].value <= threshold=0.5185420215129852
node_1: feature_name=cg25888371_TC21_MX1	feature_id[1].value <= threshold=0.7444959282875061
node_2: feature_name=cg18341795_LOC101929719	feature_id[346].value <= threshold=0.3155781030654907
node_3: feature_name=cg06679990_GLI1	feature_id[27].value <= threshold=0.6627102494239807
node_4: feature_name=cg21549285_MX1	feature_id[8].value <= threshold=0.6981811225414276
node_5: feature_name=cg02573468_DLL4	feature_id[555].value <= threshold=0.3589535504579544
node_6: feature_name=cg16477640_DLGAP4	feature_id[523].value > threshold=0.8044737577438354
Class: Progressed to ICU
Rules_40	passed counts:1
node_0: feature_name=cg17114584_IRF7	feature_id[2].value > threshold=0.5185420215129852
node_62: feature_name=cg06958766_TGFB3	feature_id[384].value > threshold=0.9608633518218994
node_128: feature_name=cg25924694_IGF1	feature_id[118].value > threshold=0.09075463190674782
node_140: feature_name=cg00012680_FHL1	feature_id[162].value <= threshold=0.4071347117424011
node_141: feature_name=cg13843719_MYO7B	feature_id[198].value <= threshold=0.9552149474620819
node_142: feature_name=cg20890049_CELF2	feature_id[336].value > threshold=0.9177551567554474
node_144: feature_name=cg09656426_FGF13	feature_id[460].value > threshold=0.01966388989239931
node_146: feature_name=cg15787744_NFKBIE	feature_id[560].value > threshold=0.6222898066043854
node_148: feature_name=cg19693760_CDH18	feature_id[556].value > threshold=0.1652471050620079
Class: Admitted to inpatient care
Rules_41	passed counts:1
node_0: feature_name=cg17114584_IRF7	feature_id[2].value > threshold=0.5185420215129852
node_62: feature_name=cg06958766_TGFB3	feature_id[384].value > threshold=0.9608633518218994
node_128: feature_name=cg25924694_IGF1	feature_id[118].value > threshold=0.09075463190674782
node_140: feature_name=cg00012680_FHL1	feature_id[162].value <= threshold=0.4071347117424011
node_141: feature_name=cg13843719_MYO7B	feature_id[198].value <= threshold=0.9552149474620819
node_142: feature_name=cg20890049_CELF2	feature_id[336].value > threshold=0.9177551567554474
node_144: feature_name=cg09656426_FGF13	feature_id[460].value > threshold=0.01966388989239931
node_146: feature_name=cg15787744_NFKBIE	feature_id[560].value > threshold=0.6222898066043854
node_148: feature_name=cg19693760_CDH18	feature_id[556].value <= threshold=0.1652471050620079
Class: Discharged from emergency department
Rules_42	passed counts:1
node_0: feature_name=cg17114584_IRF7	feature_id[2].value > threshold=0.5185420215129852
node_62: feature_name=cg06958766_TGFB3	feature_id[384].value > threshold=0.9608633518218994
node_128: feature_name=cg25924694_IGF1	feature_id[118].value > threshold=0.09075463190674782
node_140: feature_name=cg00012680_FHL1	feature_id[162].value <= threshold=0.4071347117424011
node_141: feature_name=cg13843719_MYO7B	feature_id[198].value <= threshold=0.9552149474620819
node_142: feature_name=cg20890049_CELF2	feature_id[336].value > threshold=0.9177551567554474
node_144: feature_name=cg09656426_FGF13	feature_id[460].value > threshold=0.01966388989239931
node_146: feature_name=cg15787744_NFKBIE	feature_id[560].value <= threshold=0.6222898066043854
Class: Negative infection
Rules_43	passed counts:1
node_0: feature_name=cg17114584_IRF7	feature_id[2].value > threshold=0.5185420215129852
node_62: feature_name=cg06958766_TGFB3	feature_id[384].value > threshold=0.9608633518218994
node_128: feature_name=cg25924694_IGF1	feature_id[118].value > threshold=0.09075463190674782
node_140: feature_name=cg00012680_FHL1	feature_id[162].value <= threshold=0.4071347117424011
node_141: feature_name=cg13843719_MYO7B	feature_id[198].value <= threshold=0.9552149474620819
node_142: feature_name=cg20890049_CELF2	feature_id[336].value > threshold=0.9177551567554474
node_144: feature_name=cg09656426_FGF13	feature_id[460].value <= threshold=0.01966388989239931
Class: Death
Rules_44	passed counts:1
node_0: feature_name=cg17114584_IRF7	feature_id[2].value > threshold=0.5185420215129852
node_62: feature_name=cg06958766_TGFB3	feature_id[384].value > threshold=0.9608633518218994
node_128: feature_name=cg25924694_IGF1	feature_id[118].value <= threshold=0.09075463190674782
node_129: feature_name=cg00969516_BC21_IFI44L	feature_id[135].value > threshold=0.8806180655956268
node_135: feature_name=cg19693760_CDH18	feature_id[556].value > threshold=0.19386225193738937
node_137: feature_name=cg26065836_INTS7	feature_id[250].value > threshold=0.9438417553901672
Class: Other infection
Rules_45	passed counts:1
node_0: feature_name=cg17114584_IRF7	feature_id[2].value > threshold=0.5185420215129852
node_62: feature_name=cg06958766_TGFB3	feature_id[384].value > threshold=0.9608633518218994
node_128: feature_name=cg25924694_IGF1	feature_id[118].value <= threshold=0.09075463190674782
node_129: feature_name=cg00969516_BC21_IFI44L	feature_id[135].value <= threshold=0.8806180655956268
node_130: feature_name=cg06679990_GLI1	feature_id[27].value > threshold=0.6964321434497833
node_132: feature_name=cg08314949_RPTOR	feature_id[341].value > threshold=0.70900759100914
Class: Admitted to inpatient care
Rules_46	passed counts:1
node_0: feature_name=cg17114584_IRF7	feature_id[2].value > threshold=0.5185420215129852
node_62: feature_name=cg06958766_TGFB3	feature_id[384].value > threshold=0.9608633518218994
node_128: feature_name=cg25924694_IGF1	feature_id[118].value <= threshold=0.09075463190674782
node_129: feature_name=cg00969516_BC21_IFI44L	feature_id[135].value <= threshold=0.8806180655956268
node_130: feature_name=cg06679990_GLI1	feature_id[27].value > threshold=0.6964321434497833
node_132: feature_name=cg08314949_RPTOR	feature_id[341].value <= threshold=0.70900759100914
Class: Other infection
Rules_47	passed counts:1
node_0: feature_name=cg17114584_IRF7	feature_id[2].value > threshold=0.5185420215129852
node_62: feature_name=cg06958766_TGFB3	feature_id[384].value <= threshold=0.9608633518218994
node_63: feature_name=cg00969516_TC21_IFI44L	feature_id[47].value > threshold=0.8093775510787964
node_69: feature_name=cg05304729_MNDA	feature_id[125].value > threshold=0.2139059528708458
node_75: feature_name=cg10853886_CHRNB3	feature_id[264].value > threshold=0.8487026393413544
node_85: feature_name=cg00969476_BC21_IFI44L	feature_id[13].value > threshold=0.7143354415893555
node_93: feature_name=cg15728672_MMP16	feature_id[216].value > threshold=0.2513852044939995
node_95: feature_name=cg21587506_IFIT3	feature_id[5].value > threshold=0.08142300695180893
node_101: feature_name=cg00116554_SNAI2	feature_id[531].value > threshold=0.16846683621406555
node_123: feature_name=cg06984352_KLHL29	feature_id[481].value <= threshold=0.5769933462142944
node_124: feature_name=cg21653105_SLA	feature_id[358].value > threshold=0.5997036099433899
Class: Discharged from emergency department
Rules_48	passed counts:1
node_0: feature_name=cg17114584_IRF7	feature_id[2].value > threshold=0.5185420215129852
node_62: feature_name=cg06958766_TGFB3	feature_id[384].value <= threshold=0.9608633518218994
node_63: feature_name=cg00969516_TC21_IFI44L	feature_id[47].value > threshold=0.8093775510787964
node_69: feature_name=cg05304729_MNDA	feature_id[125].value > threshold=0.2139059528708458
node_75: feature_name=cg10853886_CHRNB3	feature_id[264].value > threshold=0.8487026393413544
node_85: feature_name=cg00969476_BC21_IFI44L	feature_id[13].value > threshold=0.7143354415893555
node_93: feature_name=cg15728672_MMP16	feature_id[216].value > threshold=0.2513852044939995
node_95: feature_name=cg21587506_IFIT3	feature_id[5].value > threshold=0.08142300695180893
node_101: feature_name=cg00116554_SNAI2	feature_id[531].value > threshold=0.16846683621406555
node_123: feature_name=cg06984352_KLHL29	feature_id[481].value <= threshold=0.5769933462142944
node_124: feature_name=cg21653105_SLA	feature_id[358].value <= threshold=0.5997036099433899
Class: Negative infection
Rules_49	passed counts:1
node_0: feature_name=cg17114584_IRF7	feature_id[2].value > threshold=0.5185420215129852
node_62: feature_name=cg06958766_TGFB3	feature_id[384].value <= threshold=0.9608633518218994
node_63: feature_name=cg00969516_TC21_IFI44L	feature_id[47].value > threshold=0.8093775510787964
node_69: feature_name=cg05304729_MNDA	feature_id[125].value > threshold=0.2139059528708458
node_75: feature_name=cg10853886_CHRNB3	feature_id[264].value > threshold=0.8487026393413544
node_85: feature_name=cg00969476_BC21_IFI44L	feature_id[13].value > threshold=0.7143354415893555
node_93: feature_name=cg15728672_MMP16	feature_id[216].value > threshold=0.2513852044939995
node_95: feature_name=cg21587506_IFIT3	feature_id[5].value > threshold=0.08142300695180893
node_101: feature_name=cg00116554_SNAI2	feature_id[531].value <= threshold=0.16846683621406555
node_102: feature_name=cg07642125_WWOX	feature_id[57].value > threshold=0.9252066910266876
node_120: feature_name=cg07052546_COL25A1	feature_id[586].value > threshold=0.7525937557220459
Class: Negative infection
Rules_50	passed counts:1
node_0: feature_name=cg17114584_IRF7	feature_id[2].value > threshold=0.5185420215129852
node_62: feature_name=cg06958766_TGFB3	feature_id[384].value <= threshold=0.9608633518218994
node_63: feature_name=cg00969516_TC21_IFI44L	feature_id[47].value > threshold=0.8093775510787964
node_69: feature_name=cg05304729_MNDA	feature_id[125].value > threshold=0.2139059528708458
node_75: feature_name=cg10853886_CHRNB3	feature_id[264].value > threshold=0.8487026393413544
node_85: feature_name=cg00969476_BC21_IFI44L	feature_id[13].value > threshold=0.7143354415893555
node_93: feature_name=cg15728672_MMP16	feature_id[216].value > threshold=0.2513852044939995
node_95: feature_name=cg21587506_IFIT3	feature_id[5].value > threshold=0.08142300695180893
node_101: feature_name=cg00116554_SNAI2	feature_id[531].value <= threshold=0.16846683621406555
node_102: feature_name=cg07642125_WWOX	feature_id[57].value <= threshold=0.9252066910266876
node_103: feature_name=cg07957619_GTPBP2	feature_id[451].value > threshold=0.2207481488585472
node_105: feature_name=cg20543211_PPBP	feature_id[467].value > threshold=0.8977632522583008
Class: Discharged from emergency department
Rules_51	passed counts:1
node_0: feature_name=cg17114584_IRF7	feature_id[2].value > threshold=0.5185420215129852
node_62: feature_name=cg06958766_TGFB3	feature_id[384].value <= threshold=0.9608633518218994
node_63: feature_name=cg00969516_TC21_IFI44L	feature_id[47].value > threshold=0.8093775510787964
node_69: feature_name=cg05304729_MNDA	feature_id[125].value > threshold=0.2139059528708458
node_75: feature_name=cg10853886_CHRNB3	feature_id[264].value > threshold=0.8487026393413544
node_85: feature_name=cg00969476_BC21_IFI44L	feature_id[13].value > threshold=0.7143354415893555
node_93: feature_name=cg15728672_MMP16	feature_id[216].value > threshold=0.2513852044939995
node_95: feature_name=cg21587506_IFIT3	feature_id[5].value > threshold=0.08142300695180893
node_101: feature_name=cg00116554_SNAI2	feature_id[531].value <= threshold=0.16846683621406555
node_102: feature_name=cg07642125_WWOX	feature_id[57].value <= threshold=0.9252066910266876
node_103: feature_name=cg07957619_GTPBP2	feature_id[451].value > threshold=0.2207481488585472
node_105: feature_name=cg20543211_PPBP	feature_id[467].value <= threshold=0.8977632522583008
node_106: feature_name=cg10401017_TRIM27	feature_id[212].value > threshold=0.9514732956886292
Class: Admitted to inpatient care
Rules_52	passed counts:1
node_0: feature_name=cg17114584_IRF7	feature_id[2].value > threshold=0.5185420215129852
node_62: feature_name=cg06958766_TGFB3	feature_id[384].value <= threshold=0.9608633518218994
node_63: feature_name=cg00969516_TC21_IFI44L	feature_id[47].value > threshold=0.8093775510787964
node_69: feature_name=cg05304729_MNDA	feature_id[125].value > threshold=0.2139059528708458
node_75: feature_name=cg10853886_CHRNB3	feature_id[264].value > threshold=0.8487026393413544
node_85: feature_name=cg00969476_BC21_IFI44L	feature_id[13].value > threshold=0.7143354415893555
node_93: feature_name=cg15728672_MMP16	feature_id[216].value > threshold=0.2513852044939995
node_95: feature_name=cg21587506_IFIT3	feature_id[5].value > threshold=0.08142300695180893
node_101: feature_name=cg00116554_SNAI2	feature_id[531].value <= threshold=0.16846683621406555
node_102: feature_name=cg07642125_WWOX	feature_id[57].value <= threshold=0.9252066910266876
node_103: feature_name=cg07957619_GTPBP2	feature_id[451].value > threshold=0.2207481488585472
node_105: feature_name=cg20543211_PPBP	feature_id[467].value <= threshold=0.8977632522583008
node_106: feature_name=cg10401017_TRIM27	feature_id[212].value <= threshold=0.9514732956886292
node_107: feature_name=cg15575098_LINC01725	feature_id[462].value > threshold=0.5667280405759811
node_109: feature_name=cg21439672_C1RL	feature_id[447].value > threshold=0.6010445058345795
node_115: feature_name=cg08608952_CDC42	feature_id[267].value > threshold=0.8619150221347809
Class: Admitted to inpatient care
Rules_53	passed counts:1
node_0: feature_name=cg17114584_IRF7	feature_id[2].value > threshold=0.5185420215129852
node_62: feature_name=cg06958766_TGFB3	feature_id[384].value <= threshold=0.9608633518218994
node_63: feature_name=cg00969516_TC21_IFI44L	feature_id[47].value > threshold=0.8093775510787964
node_69: feature_name=cg05304729_MNDA	feature_id[125].value > threshold=0.2139059528708458
node_75: feature_name=cg10853886_CHRNB3	feature_id[264].value > threshold=0.8487026393413544
node_85: feature_name=cg00969476_BC21_IFI44L	feature_id[13].value > threshold=0.7143354415893555
node_93: feature_name=cg15728672_MMP16	feature_id[216].value > threshold=0.2513852044939995
node_95: feature_name=cg21587506_IFIT3	feature_id[5].value > threshold=0.08142300695180893
node_101: feature_name=cg00116554_SNAI2	feature_id[531].value <= threshold=0.16846683621406555
node_102: feature_name=cg07642125_WWOX	feature_id[57].value <= threshold=0.9252066910266876
node_103: feature_name=cg07957619_GTPBP2	feature_id[451].value > threshold=0.2207481488585472
node_105: feature_name=cg20543211_PPBP	feature_id[467].value <= threshold=0.8977632522583008
node_106: feature_name=cg10401017_TRIM27	feature_id[212].value <= threshold=0.9514732956886292
node_107: feature_name=cg15575098_LINC01725	feature_id[462].value > threshold=0.5667280405759811
node_109: feature_name=cg21439672_C1RL	feature_id[447].value > threshold=0.6010445058345795
node_115: feature_name=cg08608952_CDC42	feature_id[267].value <= threshold=0.8619150221347809
Class: Negative infection
Rules_54	passed counts:1
node_0: feature_name=cg17114584_IRF7	feature_id[2].value > threshold=0.5185420215129852
node_62: feature_name=cg06958766_TGFB3	feature_id[384].value <= threshold=0.9608633518218994
node_63: feature_name=cg00969516_TC21_IFI44L	feature_id[47].value > threshold=0.8093775510787964
node_69: feature_name=cg05304729_MNDA	feature_id[125].value > threshold=0.2139059528708458
node_75: feature_name=cg10853886_CHRNB3	feature_id[264].value > threshold=0.8487026393413544
node_85: feature_name=cg00969476_BC21_IFI44L	feature_id[13].value > threshold=0.7143354415893555
node_93: feature_name=cg15728672_MMP16	feature_id[216].value > threshold=0.2513852044939995
node_95: feature_name=cg21587506_IFIT3	feature_id[5].value > threshold=0.08142300695180893
node_101: feature_name=cg00116554_SNAI2	feature_id[531].value <= threshold=0.16846683621406555
node_102: feature_name=cg07642125_WWOX	feature_id[57].value <= threshold=0.9252066910266876
node_103: feature_name=cg07957619_GTPBP2	feature_id[451].value > threshold=0.2207481488585472
node_105: feature_name=cg20543211_PPBP	feature_id[467].value <= threshold=0.8977632522583008
node_106: feature_name=cg10401017_TRIM27	feature_id[212].value <= threshold=0.9514732956886292
node_107: feature_name=cg15575098_LINC01725	feature_id[462].value > threshold=0.5667280405759811
node_109: feature_name=cg21439672_C1RL	feature_id[447].value <= threshold=0.6010445058345795
node_110: feature_name=cg04987734_CDC42BPB	feature_id[513].value <= threshold=0.31869634985923767
node_111: feature_name=cg03607951_TO21_IFI44L	feature_id[385].value > threshold=0.6249369978904724
Class: Other infection
Rules_55	passed counts:1
node_0: feature_name=cg17114584_IRF7	feature_id[2].value > threshold=0.5185420215129852
node_62: feature_name=cg06958766_TGFB3	feature_id[384].value <= threshold=0.9608633518218994
node_63: feature_name=cg00969516_TC21_IFI44L	feature_id[47].value > threshold=0.8093775510787964
node_69: feature_name=cg05304729_MNDA	feature_id[125].value > threshold=0.2139059528708458
node_75: feature_name=cg10853886_CHRNB3	feature_id[264].value > threshold=0.8487026393413544
node_85: feature_name=cg00969476_BC21_IFI44L	feature_id[13].value > threshold=0.7143354415893555
node_93: feature_name=cg15728672_MMP16	feature_id[216].value > threshold=0.2513852044939995
node_95: feature_name=cg21587506_IFIT3	feature_id[5].value > threshold=0.08142300695180893
node_101: feature_name=cg00116554_SNAI2	feature_id[531].value <= threshold=0.16846683621406555
node_102: feature_name=cg07642125_WWOX	feature_id[57].value <= threshold=0.9252066910266876
node_103: feature_name=cg07957619_GTPBP2	feature_id[451].value > threshold=0.2207481488585472
node_105: feature_name=cg20543211_PPBP	feature_id[467].value <= threshold=0.8977632522583008
node_106: feature_name=cg10401017_TRIM27	feature_id[212].value <= threshold=0.9514732956886292
node_107: feature_name=cg15575098_LINC01725	feature_id[462].value <= threshold=0.5667280405759811
Class: Other infection
Rules_56	passed counts:1
node_0: feature_name=cg17114584_IRF7	feature_id[2].value > threshold=0.5185420215129852
node_62: feature_name=cg06958766_TGFB3	feature_id[384].value <= threshold=0.9608633518218994
node_63: feature_name=cg00969516_TC21_IFI44L	feature_id[47].value > threshold=0.8093775510787964
node_69: feature_name=cg05304729_MNDA	feature_id[125].value > threshold=0.2139059528708458
node_75: feature_name=cg10853886_CHRNB3	feature_id[264].value > threshold=0.8487026393413544
node_85: feature_name=cg00969476_BC21_IFI44L	feature_id[13].value > threshold=0.7143354415893555
node_93: feature_name=cg15728672_MMP16	feature_id[216].value > threshold=0.2513852044939995
node_95: feature_name=cg21587506_IFIT3	feature_id[5].value > threshold=0.08142300695180893
node_101: feature_name=cg00116554_SNAI2	feature_id[531].value <= threshold=0.16846683621406555
node_102: feature_name=cg07642125_WWOX	feature_id[57].value <= threshold=0.9252066910266876
node_103: feature_name=cg07957619_GTPBP2	feature_id[451].value <= threshold=0.2207481488585472
Class: Progressed to ICU
Rules_57	passed counts:1
node_0: feature_name=cg17114584_IRF7	feature_id[2].value > threshold=0.5185420215129852
node_62: feature_name=cg06958766_TGFB3	feature_id[384].value <= threshold=0.9608633518218994
node_63: feature_name=cg00969516_TC21_IFI44L	feature_id[47].value > threshold=0.8093775510787964
node_69: feature_name=cg05304729_MNDA	feature_id[125].value > threshold=0.2139059528708458
node_75: feature_name=cg10853886_CHRNB3	feature_id[264].value > threshold=0.8487026393413544
node_85: feature_name=cg00969476_BC21_IFI44L	feature_id[13].value > threshold=0.7143354415893555
node_93: feature_name=cg15728672_MMP16	feature_id[216].value > threshold=0.2513852044939995
node_95: feature_name=cg21587506_IFIT3	feature_id[5].value <= threshold=0.08142300695180893
node_96: feature_name=cg00116554_SNAI2	feature_id[531].value > threshold=0.07115795463323593
node_98: feature_name=cg26620356_KIAA1191	feature_id[544].value > threshold=0.05349159426987171
Class: Admitted to inpatient care
Rules_58	passed counts:1
node_0: feature_name=cg17114584_IRF7	feature_id[2].value > threshold=0.5185420215129852
node_62: feature_name=cg06958766_TGFB3	feature_id[384].value <= threshold=0.9608633518218994
node_63: feature_name=cg00969516_TC21_IFI44L	feature_id[47].value > threshold=0.8093775510787964
node_69: feature_name=cg05304729_MNDA	feature_id[125].value > threshold=0.2139059528708458
node_75: feature_name=cg10853886_CHRNB3	feature_id[264].value > threshold=0.8487026393413544
node_85: feature_name=cg00969476_BC21_IFI44L	feature_id[13].value > threshold=0.7143354415893555
node_93: feature_name=cg15728672_MMP16	feature_id[216].value > threshold=0.2513852044939995
node_95: feature_name=cg21587506_IFIT3	feature_id[5].value <= threshold=0.08142300695180893
node_96: feature_name=cg00116554_SNAI2	feature_id[531].value > threshold=0.07115795463323593
node_98: feature_name=cg26620356_KIAA1191	feature_id[544].value <= threshold=0.05349159426987171
Class: Negative infection
Rules_59	passed counts:1
node_0: feature_name=cg17114584_IRF7	feature_id[2].value > threshold=0.5185420215129852
node_62: feature_name=cg06958766_TGFB3	feature_id[384].value <= threshold=0.9608633518218994
node_63: feature_name=cg00969516_TC21_IFI44L	feature_id[47].value > threshold=0.8093775510787964
node_69: feature_name=cg05304729_MNDA	feature_id[125].value > threshold=0.2139059528708458
node_75: feature_name=cg10853886_CHRNB3	feature_id[264].value > threshold=0.8487026393413544
node_85: feature_name=cg00969476_BC21_IFI44L	feature_id[13].value <= threshold=0.7143354415893555
node_86: feature_name=cg05272827_BAHCC1	feature_id[562].value > threshold=0.45965154469013214
node_88: feature_name=cg12875534_CXCR3	feature_id[9].value > threshold=0.6657351553440094
node_90: feature_name=cg23558881_SLC13A5	feature_id[96].value > threshold=0.5768048465251923
Class: Discharged from emergency department
Rules_60	passed counts:1
node_0: feature_name=cg17114584_IRF7	feature_id[2].value > threshold=0.5185420215129852
node_62: feature_name=cg06958766_TGFB3	feature_id[384].value <= threshold=0.9608633518218994
node_63: feature_name=cg00969516_TC21_IFI44L	feature_id[47].value > threshold=0.8093775510787964
node_69: feature_name=cg05304729_MNDA	feature_id[125].value > threshold=0.2139059528708458
node_75: feature_name=cg10853886_CHRNB3	feature_id[264].value > threshold=0.8487026393413544
node_85: feature_name=cg00969476_BC21_IFI44L	feature_id[13].value <= threshold=0.7143354415893555
node_86: feature_name=cg05272827_BAHCC1	feature_id[562].value > threshold=0.45965154469013214
node_88: feature_name=cg12875534_CXCR3	feature_id[9].value > threshold=0.6657351553440094
node_90: feature_name=cg23558881_SLC13A5	feature_id[96].value <= threshold=0.5768048465251923
Class: Progressed to ICU
Rules_61	passed counts:1
node_0: feature_name=cg17114584_IRF7	feature_id[2].value > threshold=0.5185420215129852
node_62: feature_name=cg06958766_TGFB3	feature_id[384].value <= threshold=0.9608633518218994
node_63: feature_name=cg00969516_TC21_IFI44L	feature_id[47].value > threshold=0.8093775510787964
node_69: feature_name=cg05304729_MNDA	feature_id[125].value > threshold=0.2139059528708458
node_75: feature_name=cg10853886_CHRNB3	feature_id[264].value > threshold=0.8487026393413544
node_85: feature_name=cg00969476_BC21_IFI44L	feature_id[13].value <= threshold=0.7143354415893555
node_86: feature_name=cg05272827_BAHCC1	feature_id[562].value > threshold=0.45965154469013214
node_88: feature_name=cg12875534_CXCR3	feature_id[9].value <= threshold=0.6657351553440094
Class: Admitted to inpatient care
Rules_62	passed counts:1
node_0: feature_name=cg17114584_IRF7	feature_id[2].value > threshold=0.5185420215129852
node_62: feature_name=cg06958766_TGFB3	feature_id[384].value <= threshold=0.9608633518218994
node_63: feature_name=cg00969516_TC21_IFI44L	feature_id[47].value > threshold=0.8093775510787964
node_69: feature_name=cg05304729_MNDA	feature_id[125].value > threshold=0.2139059528708458
node_75: feature_name=cg10853886_CHRNB3	feature_id[264].value > threshold=0.8487026393413544
node_85: feature_name=cg00969476_BC21_IFI44L	feature_id[13].value <= threshold=0.7143354415893555
node_86: feature_name=cg05272827_BAHCC1	feature_id[562].value <= threshold=0.45965154469013214
Class: Death
Rules_63	passed counts:1
node_0: feature_name=cg17114584_IRF7	feature_id[2].value > threshold=0.5185420215129852
node_62: feature_name=cg06958766_TGFB3	feature_id[384].value <= threshold=0.9608633518218994
node_63: feature_name=cg00969516_TC21_IFI44L	feature_id[47].value > threshold=0.8093775510787964
node_69: feature_name=cg05304729_MNDA	feature_id[125].value <= threshold=0.2139059528708458
node_70: feature_name=cg03432338_FAM89A	feature_id[98].value <= threshold=0.12177764996886253
node_71: feature_name=cg18445764_EWSAT1	feature_id[248].value <= threshold=0.9265086948871613
Class: Negative infection
Rules_64	passed counts:1
node_0: feature_name=cg17114584_IRF7	feature_id[2].value <= threshold=0.5185420215129852
node_1: feature_name=cg25888371_TC21_MX1	feature_id[1].value > threshold=0.7444959282875061
node_57: feature_name=cg11666534_IGLL1	feature_id[14].value <= threshold=0.1991572454571724
node_58: feature_name=cg01081390_PIGS	feature_id[584].value > threshold=0.9307904839515686
Class: Other infection
Rules_65	passed counts:1
node_0: feature_name=cg17114584_IRF7	feature_id[2].value <= threshold=0.5185420215129852
node_1: feature_name=cg25888371_TC21_MX1	feature_id[1].value > threshold=0.7444959282875061
node_57: feature_name=cg11666534_IGLL1	feature_id[14].value <= threshold=0.1991572454571724
node_58: feature_name=cg01081390_PIGS	feature_id[584].value <= threshold=0.9307904839515686
Class: Discharged from emergency department
Rules_66	passed counts:1
node_0: feature_name=cg17114584_IRF7	feature_id[2].value <= threshold=0.5185420215129852
node_1: feature_name=cg25888371_TC21_MX1	feature_id[1].value <= threshold=0.7444959282875061
node_2: feature_name=cg18341795_LOC101929719	feature_id[346].value > threshold=0.3155781030654907
node_46: feature_name=cg08703857_IQCE	feature_id[321].value <= threshold=0.7840485870838165
node_47: feature_name=cg00969515_BC21_IFI44L	feature_id[61].value > threshold=0.9183720946311951
node_51: feature_name=cg08422803_ITGB2-AS1	feature_id[585].value > threshold=0.4284012019634247
Class: Death
Rules_67	passed counts:1
node_0: feature_name=cg17114584_IRF7	feature_id[2].value <= threshold=0.5185420215129852
node_1: feature_name=cg25888371_TC21_MX1	feature_id[1].value <= threshold=0.7444959282875061
node_2: feature_name=cg18341795_LOC101929719	feature_id[346].value > threshold=0.3155781030654907
node_46: feature_name=cg08703857_IQCE	feature_id[321].value <= threshold=0.7840485870838165
node_47: feature_name=cg00969515_BC21_IFI44L	feature_id[61].value <= threshold=0.9183720946311951
node_48: feature_name=cg10549986_RSAD2	feature_id[79].value > threshold=0.4109140485525131
Class: Progressed to ICU
Rules_68	passed counts:1
node_0: feature_name=cg17114584_IRF7	feature_id[2].value <= threshold=0.5185420215129852
node_1: feature_name=cg25888371_TC21_MX1	feature_id[1].value <= threshold=0.7444959282875061
node_2: feature_name=cg18341795_LOC101929719	feature_id[346].value <= threshold=0.3155781030654907
node_3: feature_name=cg06679990_GLI1	feature_id[27].value > threshold=0.6627102494239807
node_33: feature_name=cg04362997_DCTN2	feature_id[75].value <= threshold=0.5043510496616364
node_34: feature_name=cg17934277_XRCC5	feature_id[422].value > threshold=0.9379428625106812
node_36: feature_name=cg02950491_ITPKB	feature_id[277].value > threshold=0.5558540523052216
Class: Death
Rules_69	passed counts:1
node_0: feature_name=cg17114584_IRF7	feature_id[2].value <= threshold=0.5185420215129852
node_1: feature_name=cg25888371_TC21_MX1	feature_id[1].value <= threshold=0.7444959282875061
node_2: feature_name=cg18341795_LOC101929719	feature_id[346].value <= threshold=0.3155781030654907
node_3: feature_name=cg06679990_GLI1	feature_id[27].value > threshold=0.6627102494239807
node_33: feature_name=cg04362997_DCTN2	feature_id[75].value <= threshold=0.5043510496616364
node_34: feature_name=cg17934277_XRCC5	feature_id[422].value > threshold=0.9379428625106812
node_36: feature_name=cg02950491_ITPKB	feature_id[277].value <= threshold=0.5558540523052216
Class: Negative infection
Rules_70	passed counts:1
node_0: feature_name=cg17114584_IRF7	feature_id[2].value <= threshold=0.5185420215129852
node_1: feature_name=cg25888371_TC21_MX1	feature_id[1].value <= threshold=0.7444959282875061
node_2: feature_name=cg18341795_LOC101929719	feature_id[346].value <= threshold=0.3155781030654907
node_3: feature_name=cg06679990_GLI1	feature_id[27].value <= threshold=0.6627102494239807
node_4: feature_name=cg21549285_MX1	feature_id[8].value > threshold=0.6981811225414276
node_20: feature_name=cg08539067_GPX1	feature_id[211].value > threshold=0.08360617980360985
node_24: feature_name=cg27628733_ARGLU1	feature_id[80].value <= threshold=0.7502737939357758
node_25: feature_name=cg20613356_BC21_STOML1	feature_id[534].value > threshold=0.8802285492420197
node_29: feature_name=cg06736148_GNB5	feature_id[189].value > threshold=0.6166264712810516
Class: Progressed to ICU
Rules_71	passed counts:1
node_0: feature_name=cg17114584_IRF7	feature_id[2].value <= threshold=0.5185420215129852
node_1: feature_name=cg25888371_TC21_MX1	feature_id[1].value <= threshold=0.7444959282875061
node_2: feature_name=cg18341795_LOC101929719	feature_id[346].value <= threshold=0.3155781030654907
node_3: feature_name=cg06679990_GLI1	feature_id[27].value <= threshold=0.6627102494239807
node_4: feature_name=cg21549285_MX1	feature_id[8].value > threshold=0.6981811225414276
node_20: feature_name=cg08539067_GPX1	feature_id[211].value > threshold=0.08360617980360985
node_24: feature_name=cg27628733_ARGLU1	feature_id[80].value <= threshold=0.7502737939357758
node_25: feature_name=cg20613356_BC21_STOML1	feature_id[534].value <= threshold=0.8802285492420197
node_26: feature_name=cg25924694_IGF1	feature_id[118].value <= threshold=0.07000747323036194
Class: Discharged from emergency department
Rules_72	passed counts:1
node_0: feature_name=cg17114584_IRF7	feature_id[2].value <= threshold=0.5185420215129852
node_1: feature_name=cg25888371_TC21_MX1	feature_id[1].value <= threshold=0.7444959282875061
node_2: feature_name=cg18341795_LOC101929719	feature_id[346].value <= threshold=0.3155781030654907
node_3: feature_name=cg06679990_GLI1	feature_id[27].value <= threshold=0.6627102494239807
node_4: feature_name=cg21549285_MX1	feature_id[8].value <= threshold=0.6981811225414276
node_5: feature_name=cg02573468_DLL4	feature_id[555].value <= threshold=0.3589535504579544
node_6: feature_name=cg16477640_DLGAP4	feature_id[523].value <= threshold=0.8044737577438354
node_7: feature_name=cg11989199_ITGB8	feature_id[401].value > threshold=0.9188331961631775
node_13: feature_name=cg08553913_LASP1	feature_id[579].value > threshold=0.4829892963171005
Class: Discharged from emergency department
Rules_73	passed counts:1
node_0: feature_name=cg17114584_IRF7	feature_id[2].value <= threshold=0.5185420215129852
node_1: feature_name=cg25888371_TC21_MX1	feature_id[1].value <= threshold=0.7444959282875061
node_2: feature_name=cg18341795_LOC101929719	feature_id[346].value <= threshold=0.3155781030654907
node_3: feature_name=cg06679990_GLI1	feature_id[27].value <= threshold=0.6627102494239807
node_4: feature_name=cg21549285_MX1	feature_id[8].value <= threshold=0.6981811225414276
node_5: feature_name=cg02573468_DLL4	feature_id[555].value <= threshold=0.3589535504579544
node_6: feature_name=cg16477640_DLGAP4	feature_id[523].value <= threshold=0.8044737577438354
node_7: feature_name=cg11989199_ITGB8	feature_id[401].value > threshold=0.9188331961631775
node_13: feature_name=cg08553913_LASP1	feature_id[579].value <= threshold=0.4829892963171005
node_14: feature_name=cg05347431_GPC4	feature_id[222].value > threshold=0.45183074474334717
Class: Progressed to ICU
Rules_74	passed counts:1
node_0: feature_name=cg17114584_IRF7	feature_id[2].value <= threshold=0.5185420215129852
node_1: feature_name=cg25888371_TC21_MX1	feature_id[1].value <= threshold=0.7444959282875061
node_2: feature_name=cg18341795_LOC101929719	feature_id[346].value <= threshold=0.3155781030654907
node_3: feature_name=cg06679990_GLI1	feature_id[27].value <= threshold=0.6627102494239807
node_4: feature_name=cg21549285_MX1	feature_id[8].value <= threshold=0.6981811225414276
node_5: feature_name=cg02573468_DLL4	feature_id[555].value <= threshold=0.3589535504579544
node_6: feature_name=cg16477640_DLGAP4	feature_id[523].value <= threshold=0.8044737577438354
node_7: feature_name=cg11989199_ITGB8	feature_id[401].value <= threshold=0.9188331961631775
node_8: feature_name=cg04448476_MRGPRX3	feature_id[249].value > threshold=0.4150425046682358
node_10: feature_name=cg20543211_PPBP	feature_id[467].value > threshold=0.7946383655071259
Class: Progressed to ICU
Rules_75	passed counts:1
node_0: feature_name=cg17114584_IRF7	feature_id[2].value <= threshold=0.5185420215129852
node_1: feature_name=cg25888371_TC21_MX1	feature_id[1].value <= threshold=0.7444959282875061
node_2: feature_name=cg18341795_LOC101929719	feature_id[346].value <= threshold=0.3155781030654907
node_3: feature_name=cg06679990_GLI1	feature_id[27].value <= threshold=0.6627102494239807
node_4: feature_name=cg21549285_MX1	feature_id[8].value <= threshold=0.6981811225414276
node_5: feature_name=cg02573468_DLL4	feature_id[555].value <= threshold=0.3589535504579544
node_6: feature_name=cg16477640_DLGAP4	feature_id[523].value <= threshold=0.8044737577438354
node_7: feature_name=cg11989199_ITGB8	feature_id[401].value <= threshold=0.9188331961631775
node_8: feature_name=cg04448476_MRGPRX3	feature_id[249].value > threshold=0.4150425046682358
node_10: feature_name=cg20543211_PPBP	feature_id[467].value <= threshold=0.7946383655071259
Class: Death
Rules_76	passed counts:1
node_0: feature_name=cg17114584_IRF7	feature_id[2].value <= threshold=0.5185420215129852
node_1: feature_name=cg25888371_TC21_MX1	feature_id[1].value <= threshold=0.7444959282875061
node_2: feature_name=cg18341795_LOC101929719	feature_id[346].value <= threshold=0.3155781030654907
node_3: feature_name=cg06679990_GLI1	feature_id[27].value <= threshold=0.6627102494239807
node_4: feature_name=cg21549285_MX1	feature_id[8].value <= threshold=0.6981811225414276
node_5: feature_name=cg02573468_DLL4	feature_id[555].value <= threshold=0.3589535504579544
node_6: feature_name=cg16477640_DLGAP4	feature_id[523].value <= threshold=0.8044737577438354
node_7: feature_name=cg11989199_ITGB8	feature_id[401].value <= threshold=0.9188331961631775
node_8: feature_name=cg04448476_MRGPRX3	feature_id[249].value <= threshold=0.4150425046682358
Class: Negative infection
