# Supplementary material for: Identification of methylation signatures and rules for predicting the severity of SARS-CoV-2 infection with machine learning methods
Source: Front Microbiol. 2022 Sep 23;13:1007295. doi: 10.3389/fmicb.2022.1007295 (PMC9537378; doi:10.3389/fmicb.2022.1007295)
Supplement: Supplementary file 4 [file Table_4.XLSX]

## Sheet: GO terms
ONTOLOGY	ID	Description	GeneRatio	BgRatio	pvalue	p.adjust	qvalue	geneID	Count
BP	GO:0034340	response to type I interferon	18/696	101/18862	2.74415e-08	0.000119648	0.000107514	3665/3437/3429/4599/103/4938/54739/91543/8519/3716/4939/4940/29072/3663/253943/84166/11274/5781	18
BP	GO:0060337	type I interferon signaling pathway	17/696	95/18862	6.2571e-08	0.000119648	0.000107514	3665/3437/3429/4599/103/4938/54739/91543/8519/3716/4939/4940/3663/253943/84166/11274/5781	17
BP	GO:0071357	cellular response to type I interferon	17/696	96/18862	7.34635e-08	0.000119648	0.000107514	3665/3437/3429/4599/103/4938/54739/91543/8519/3716/4939/4940/3663/253943/84166/11274/5781	17
BP	GO:0042110	T cell activation	39/696	474/18862	2.71933e-06	0.00301811	0.00271205	11148/5879/9092/91543/27040/944/5293/3683/3479/604/8440/27086/596/998/3707/2000/8379/868/64127/3553/6095/10892/54567/7805/2648/440275/2736/54440/23303/3958/5590/6097/639/51176/7535/961/5781/84524/8876	39
BP	GO:0001505	regulation of neurotransmitter levels	23/696	211/18862	3.59489e-06	0.00301811	0.00271205	5799/9381/9378/2055/10814/6854/8497/8676/8500/8573/2914/747/6512/1488/440279/8618/134957/107/148/1621/116841/26059/27163	23
BP	GO:0007269	neurotransmitter secretion	19/696	155/18862	4.54774e-06	0.00301811	0.00271205	5799/9381/9378/10814/6854/8497/8676/8500/8573/2914/1488/440279/8618/134957/107/148/116841/26059/27163	19
BP	GO:0099643	signal release from synapse	19/696	155/18862	4.54774e-06	0.00301811	0.00271205	5799/9381/9378/10814/6854/8497/8676/8500/8573/2914/1488/440279/8618/134957/107/148/116841/26059/27163	19
BP	GO:0001501	skeletal system development	39/696	486/18862	4.94165e-06	0.00301811	0.00271205	79633/84159/51741/404037/162466/3479/133522/57453/4325/5308/27086/5950/3205/8372/64131/22856/7043/25902/3696/4054/2263/29072/6886/9759/10468/6591/2648/81792/9060/2736/6660/3235/1432/55790/5781/79648/11091/25836/2658	39
BP	GO:0022407	regulation of cell-cell adhesion	36/696	437/18862	6.38944e-06	0.00311415	0.00279835	11148/5879/9092/3479/604/8440/28984/3716/5340/9780/998/640/3707/8379/868/182/64127/3553/266727/10892/7805/3689/2736/54440/55083/3958/55714/5590/4155/1432/51176/7535/961/5781/84524/8876	36
BP	GO:2000106	regulation of leukocyte apoptotic process	13/696	80/18862	6.78616e-06	0.00311415	0.00279835	3665/5293/604/8660/407975/171558/27086/640/3707/64127/3958/94103/84524	13
BP	GO:0023061	signal release	38/696	475/18862	7.01098e-06	0.00311415	0.00279835	5879/5799/9381/1393/952/8660/9378/10814/6854/8497/8676/8500/5950/3708/8573/640/1956/2914/1488/3745/3553/440279/8618/777/114899/134957/11188/107/148/3624/3709/81285/116841/5208/5781/26059/5581/27163	38
BP	GO:0009615	response to virus	31/696	359/18862	1.10724e-05	0.00448066	0.00402629	83666/3665/3437/3429/4599/10964/103/4938/55601/10346/91543/53840/8519/10561/4939/4940/596/8372/55666/5359/23586/3964/3696/29072/3663/10533/440275/10771/84166/1432/8517	31
BP	GO:0051607	defense response to virus	25/696	260/18862	1.28386e-05	0.00448066	0.00402629	83666/3665/3437/3429/4599/10964/103/4938/55601/10346/91543/53840/8519/4939/4940/596/55666/5359/23586/29072/3663/10533/440275/10771/84166	25
BP	GO:0140546	defense response to symbiont	25/696	260/18862	1.28386e-05	0.00448066	0.00402629	83666/3665/3437/3429/4599/10964/103/4938/55601/10346/91543/53840/8519/4939/4940/596/55666/5359/23586/29072/3663/10533/440275/10771/84166	25
BP	GO:0002720	positive regulation of cytokine production involved in immune response	10/696	53/18862	2.03371e-05	0.00646154	0.00580629	91543/10666/23586/64127/3553/10892/7805/54440/5590/388325	10
BP	GO:0019079	viral genome replication	16/696	129/18862	2.19055e-05	0.00646154	0.00580629	3429/4599/103/4938/91543/8519/6780/4939/4940/596/998/1488/5359/4774/440275/27336	16
BP	GO:0071887	leukocyte apoptotic process	14/696	102/18862	2.24818e-05	0.00646154	0.00580629	3665/5293/604/8660/407975/171558/27086/640/3707/64127/3958/1399/94103/84524	14
BP	GO:0001783	B cell apoptotic process	7/696	25/18862	2.42891e-05	0.00659315	0.00592456	604/8660/407975/27086/640/1399/94103	7
BP	GO:1903532	positive regulation of secretion by cell	25/696	271/18862	2.59775e-05	0.00668032	0.00600289	5879/3479/952/8660/28984/5950/8372/640/55691/1956/9846/3745/7043/3553/8618/114899/134957/3689/3624/81285/23607/5208/5781/5581/399687	25
BP	GO:0006836	neurotransmitter transport	21/696	209/18862	3.25815e-05	0.00723085	0.00649759	5799/9381/9378/2055/10814/6854/8497/8676/8500/8573/2914/6512/1488/440279/8618/134957/107/148/116841/26059/27163	21
BP	GO:0050863	regulation of T cell activation	28/696	327/18862	3.39527e-05	0.00723085	0.00649759	11148/5879/9092/27040/944/3479/604/8440/998/3707/8379/868/64127/3553/10892/7805/2648/2736/54440/3958/5590/639/51176/7535/961/5781/84524/8876	28
BP	GO:0032147	activation of protein kinase activity	28/696	328/18862	3.58554e-05	0.00723085	0.00649759	3479/28984/1902/57521/1956/2914/2889/4217/7043/64127/3553/2258/10892/1950/5609/112/3084/200958/107/10454/1399/5590/1432/9966/5781/55507/8517/9448	28
BP	GO:0001503	ossification	32/696	401/18862	3.86506e-05	0.00723085	0.00649759	103/2735/79633/51741/162466/8519/3479/133522/4325/596/64131/1956/182/22856/7043/4054/2263/9759/6591/27044/2736/166929/1432/54880/51176/51232/55790/90/5781/169200/25836/2658	32
BP	GO:0046632	alpha-beta T cell differentiation	14/696	107/18862	3.88138e-05	0.00723085	0.00649759	91543/944/604/27086/596/3707/6095/10892/54440/5590/6097/639/51176/7535	14
BP	GO:2000107	negative regulation of leukocyte apoptotic process	9/696	46/18862	3.89774e-05	0.00723085	0.00649759	3665/604/8660/407975/171558/27086/3707/64127/94103	9
BP	GO:0051047	positive regulation of secretion	26/696	295/18862	3.9494e-05	0.00723085	0.00649759	5879/8647/3479/952/8660/28984/5950/8372/640/55691/1956/9846/3745/7043/3553/8618/114899/134957/3689/3624/81285/23607/5208/5781/5581/399687	26
BP	GO:0019058	viral life cycle	29/696	348/18862	4.06402e-05	0.00723085	0.00649759	3429/4599/103/4938/10346/91543/53840/8519/6780/4939/4940/5987/596/8372/998/1956/3695/1488/5359/9712/6614/6575/23165/4774/6404/440275/27336/7113/81603	29
BP	GO:0002903	negative regulation of B cell apoptotic process	5/696	12/18862	4.30306e-05	0.00723085	0.00649759	604/8660/407975/27086/94103	5
BP	GO:0035265	organ growth	18/696	166/18862	4.3268e-05	0.00723085	0.00649759	2735/8470/3479/407975/5950/596/26011/80014/2263/5660/54440/148/1432/170302/7490/7919/3720/5781	18
BP	GO:0002902	regulation of B cell apoptotic process	6/696	19/18862	4.43973e-05	0.00723085	0.00649759	604/8660/407975/27086/640/94103	6
BP	GO:0061351	neural precursor cell proliferation	16/696	138/18862	5.06289e-05	0.00797978	0.00717057	2735/84858/2889/747/6095/2263/2258/1950/54567/2736/6660/170302/51176/27185/547/23440	16
BP	GO:0051056	regulation of small GTPase mediated signal transduction	27/696	319/18862	5.69447e-05	0.00850169	0.00763956	5879/3479/604/8660/4168/1902/23362/998/3707/26053/8874/2889/7077/10451/26230/57568/23229/148/4952/397/1399/26269/158763/23607/64333/143872/9448	27
BP	GO:0002718	regulation of cytokine production involved in immune response	12/696	84/18862	5.74203e-05	0.00850169	0.00763956	91543/604/10666/23586/7043/64127/3553/10892/7805/54440/5590/388325	12
BP	GO:0002699	positive regulation of immune effector process	21/696	219/18862	6.47016e-05	0.009298	0.00835512	55601/91543/10666/5950/640/2889/2208/9846/23586/64127/3553/10892/7805/3689/54440/81545/5590/55183/388325/399687/135250	21
BP	GO:0050714	positive regulation of protein secretion	15/696	129/18862	8.34134e-05	0.0116445	0.0104637	5879/3479/952/8660/5950/640/55691/1956/7043/114899/81285/23607/5208/5581/399687	15
BP	GO:0007409	axonogenesis	34/696	460/18862	0.000102717	0.0139409	0.0125272	2887/5879/5293/8660/9378/4168/57453/10716/1002/596/4897/26053/6152/9846/2263/2258/51466/60/2736/9334/26230/23303/5797/285220/9637/10154/107/51062/170302/27185/2128/9723/5781/3798	34
BP	GO:0030217	T cell differentiation	22/696	246/18862	0.000122985	0.0159408	0.0143243	9092/91543/944/5293/604/27086/596/3707/3553/6095/10892/54567/2648/2736/54440/5590/6097/639/51176/7535/84524/8876	22
BP	GO:0060333	interferon-gamma-mediated signaling pathway	12/696	91/18862	0.000126764	0.0159408	0.0143243	83666/3665/4938/10346/53840/3716/4939/4940/54625/3663/81603/84166	12
BP	GO:0046631	alpha-beta T cell activation	16/696	149/18862	0.000127239	0.0159408	0.0143243	91543/944/604/27086/596/3707/2000/868/6095/10892/54440/5590/6097/639/51176/7535	16
BP	GO:1903131	mononuclear cell differentiation	31/696	411/18862	0.000143072	0.0168238	0.0151178	3665/9092/91543/2322/944/5293/604/407975/27086/596/640/3707/3553/3696/6095/9759/10320/10892/54567/2648/2736/54440/3624/5590/6097/639/51176/7535/116071/84524/8876	31
BP	GO:0046622	positive regulation of organ growth	9/696	54/18862	0.000144617	0.0168238	0.0151178	2735/3479/407975/2263/54440/1432/170302/7490/7919	9
BP	GO:0070228	regulation of lymphocyte apoptotic process	9/696	54/18862	0.000144617	0.0168238	0.0151178	604/8660/407975/171558/27086/640/3958/94103/84524	9
BP	GO:0002367	cytokine production involved in immune response	12/696	93/18862	0.000156523	0.0177853	0.0159818	91543/604/10666/23586/7043/64127/3553/10892/7805/54440/5590/388325	12
BP	GO:0031589	cell-substrate adhesion	28/696	359/18862	0.000170419	0.0189243	0.0170052	5879/3683/59339/604/79834/23671/5340/8500/596/8573/998/7450/8874/3695/182/29780/6614/4287/22998/3689/81792/1399/780/5590/27185/9723/5581/9448	28
BP	GO:0000187	activation of MAPK activity	16/696	154/18862	0.000187189	0.0203245	0.0182635	3479/1902/2914/4217/7043/64127/3553/1950/5609/3084/200958/10454/1399/1432/5781/8517	16
BP	GO:0002705	positive regulation of leukocyte mediated immunity	14/696	125/18862	0.000212588	0.0225806	0.0202907	91543/10666/2208/23586/64127/3553/10892/3689/54440/81545/5590/55183/388325/135250	14
BP	GO:1904951	positive regulation of establishment of protein localization	26/696	328/18862	0.000223218	0.0232052	0.020852	5879/3479/952/8660/5116/5950/596/998/640/55691/1956/3745/7043/3553/114899/3689/55835/81285/5590/10575/1432/23607/5208/5581/399687/7332	26
BP	GO:0007159	leukocyte cell-cell adhesion	28/696	366/18862	0.000234552	0.0233288	0.0209631	11148/5879/9092/3683/3479/604/8440/998/3707/3695/8379/868/64127/3553/10892/7805/3689/6404/2736/54440/3958/5590/51176/7535/961/5781/84524/8876	28
BP	GO:0002429	immune response-activating cell surface receptor signaling pathway	34/696	481/18862	0.000238731	0.0233288	0.0209631	3543/11148/5879/27040/5293/952/4332/5142/10666/27086/596/998/640/9844/93978/2889/868/5359/7006/10451/10892/7805/60/200958/3958/1387/10454/1399/56667/7535/961/148823/5581/8517	34
BP	GO:0002757	immune response-activating signal transduction	34/696	481/18862	0.000238731	0.0233288	0.0209631	3543/11148/5879/27040/5293/952/4332/5142/10666/27086/596/998/640/9844/93978/2889/868/5359/7006/10451/10892/7805/60/200958/3958/1387/10454/1399/56667/7535/961/148823/5581/8517	34
BP	GO:0022409	positive regulation of cell-cell adhesion	23/696	276/18862	0.000247646	0.0237254	0.0213195	11148/5879/9092/3479/604/8440/3716/9780/998/3707/64127/3553/10892/3689/2736/54440/55083/5590/51176/7535/961/5781/8876	23
BP	GO:0045785	positive regulation of cell adhesion	31/696	425/18862	0.000258494	0.0242885	0.0218255	11148/5879/9092/59339/3479/604/8440/3716/9780/998/3707/8874/64127/3553/10451/10892/4284/3689/2736/54440/55083/1399/5590/51176/27185/7535/961/5781/5581/8876/9448	31
BP	GO:0070227	lymphocyte apoptotic process	10/696	71/18862	0.000265158	0.0244446	0.0219657	604/8660/407975/171558/27086/640/3958/1399/94103/84524	10
BP	GO:0002702	positive regulation of production of molecular mediator of immune response	12/696	99/18862	0.000284099	0.0256758	0.0230721	91543/10666/5950/23586/64127/3553/10892/7805/54440/5590/55183/388325	12
BP	GO:0050708	regulation of protein secretion	23/696	279/18862	0.000289373	0.0256758	0.0230721	5879/91543/3479/952/8660/5950/3708/640/55691/1956/3745/7043/3553/777/114899/134957/3709/81285/23607/5208/5781/5581/399687	23
BP	GO:0043122	regulation of I-kappaB kinase/NF-kappaB signaling	21/696	244/18862	0.000294279	0.0256758	0.0230721	7185/9516/10346/53840/1902/5987/93978/10010/55504/64127/3553/6095/10892/54469/10771/81603/6398/347734/5581/55367/8517	21
BP	GO:0018212	peptidyl-tyrosine modification	28/696	372/18862	0.000305737	0.0260891	0.0234434	83666/2322/3479/8440/79834/3716/640/1956/868/7006/64127/2263/6886/54625/8459/1950/7272/3689/5609/3084/285220/148/780/5590/7535/90/5781/5581	28
BP	GO:0060419	heart growth	12/696	100/18862	0.000312218	0.0260891	0.0234434	2735/8470/3479/407975/5950/26011/2263/148/1432/7490/7919/3720	12
BP	GO:0051781	positive regulation of cell division	11/696	86/18862	0.000315034	0.0260891	0.0234434	998/7423/7043/3553/2263/6840/5473/6886/2254/5581/346389	11
BP	GO:0033033	negative regulation of myeloid cell apoptotic process	4/696	10/18862	0.000323068	0.0263085	0.0236407	3665/596/3707/64127	4
BP	GO:0007249	I-kappaB kinase/NF-kappaB signaling	23/696	282/18862	0.000337167	0.026737	0.0240257	7185/9516/10346/929/53840/1902/5987/93978/10010/55504/64127/3553/6095/10892/54469/10771/10454/81603/6398/347734/5581/55367/8517	23
BP	GO:0050870	positive regulation of T cell activation	19/696	212/18862	0.000339274	0.026737	0.0240257	11148/5879/9092/3479/604/8440/998/3707/64127/3553/10892/2736/54440/5590/51176/7535/961/5781/8876	19
BP	GO:0045740	positive regulation of DNA replication	7/696	37/18862	0.000353922	0.0271522	0.0243988	2735/5879/998/1956/8412/1950/2736	7
BP	GO:0007160	cell-matrix adhesion	20/696	230/18862	0.000355657	0.0271522	0.0243988	5879/3683/59339/604/79834/8500/596/8573/8874/3695/182/6614/22998/3689/81792/780/5590/27185/9723/9448	20
BP	GO:0046620	regulation of organ growth	12/696	102/18862	0.000375578	0.0279146	0.0250839	2735/3479/407975/5950/80014/2263/54440/1432/170302/7490/7919/3720	12
BP	GO:0030098	lymphocyte differentiation	27/696	358/18862	0.00037707	0.0279146	0.0250839	9092/91543/2322/944/5293/604/407975/27086/596/3707/3553/6095/9759/10320/10892/54567/2648/2736/54440/3624/5590/6097/639/51176/7535/84524/8876	27
BP	GO:1903900	regulation of viral life cycle	15/696	148/18862	0.000384897	0.0280687	0.0252224	4599/103/4938/10346/91543/53840/8519/6780/4939/4940/5987/596/5359/7113/81603	15
BP	GO:0001654	eye development	27/696	359/18862	0.000393876	0.0283011	0.0254312	4647/2055/1414/54549/221391/5308/5950/596/22926/23287/6152/182/8412/84465/54567/86/4284/5145/5797/3624/55714/2823/7490/5090/25836/348980/1412	27
BP	GO:0030593	neutrophil chemotaxis	12/696	103/18862	0.00041113	0.0291128	0.0261605	5879/6846/3579/5293/5142/4354/64127/5473/10451/57118/3689/3958	12
BP	GO:1903039	positive regulation of leukocyte cell-cell adhesion	20/696	234/18862	0.00044439	0.0310184	0.0278729	11148/5879/9092/3479/604/8440/998/3707/64127/3553/10892/3689/2736/54440/5590/51176/7535/961/5781/8876	20
BP	GO:0150063	visual system development	27/696	363/18862	0.000467891	0.0321099	0.0288537	4647/2055/1414/54549/221391/5308/5950/596/22926/23287/6152/182/8412/84465/54567/86/4284/5145/5797/3624/55714/2823/7490/5090/25836/348980/1412	27
BP	GO:0002793	positive regulation of peptide secretion	15/696	151/18862	0.000477015	0.0321099	0.0288537	5879/3479/952/8660/5950/640/55691/1956/7043/114899/81285/23607/5208/5581/399687	15
BP	GO:0010810	regulation of cell-substrate adhesion	19/696	218/18862	0.000480795	0.0321099	0.0288537	5879/59339/604/79834/5340/596/8573/998/8874/182/4287/22998/1399/780/5590/27185/9723/5581/9448	19
BP	GO:0002791	regulation of peptide secretion	24/696	308/18862	0.000491601	0.0321099	0.0288537	5879/91543/1393/3479/952/8660/5950/3708/640/55691/1956/3745/7043/3553/777/114899/134957/3709/81285/23607/5208/5781/5581/399687	24
BP	GO:0060368	regulation of Fc receptor mediated stimulatory signaling pathway	4/696	11/18862	0.000492886	0.0321099	0.0288537	10666/2889/5359/961	4
BP	GO:0016082	synaptic vesicle priming	5/696	19/18862	0.000509473	0.0326757	0.0293622	9381/440279/134957/116841/26059	5
BP	GO:0060562	epithelial tube morphogenesis	24/696	309/18862	0.000514947	0.0326757	0.0293622	79633/9645/9788/5293/27086/10716/596/57619/25902/2263/29072/8549/1950/54567/2648/81792/2736/55083/780/51176/7490/9723/90/2658	24
BP	GO:0055017	cardiac muscle tissue growth	11/696	92/18862	0.000567063	0.0350076	0.0314576	2735/8470/3479/407975/5950/26011/2263/148/1432/7919/3720	11
BP	GO:1903037	regulation of leukocyte cell-cell adhesion	25/696	330/18862	0.000573501	0.0350076	0.0314576	11148/5879/9092/3479/604/8440/998/3707/8379/868/64127/3553/10892/7805/3689/2736/54440/3958/5590/51176/7535/961/5781/84524/8876	25
BP	GO:0140029	exocytic process	10/696	78/18862	0.000573511	0.0350076	0.0314576	9381/60412/10814/8676/1488/3745/440279/134957/116841/26059	10
BP	GO:0051496	positive regulation of stress fiber assembly	8/696	52/18862	0.000590614	0.0350076	0.0314576	5879/28984/1902/998/7043/51466/22998/961	8
BP	GO:0051222	positive regulation of protein transport	24/696	312/18862	0.000590901	0.0350076	0.0314576	5879/3479/952/8660/5116/5950/596/998/640/55691/1956/3745/7043/3553/114899/3689/81285/5590/1432/23607/5208/5581/399687/7332	24
BP	GO:0018108	peptidyl-tyrosine phosphorylation	27/696	369/18862	0.00060185	0.0350076	0.0314576	83666/2322/3479/8440/79834/3716/640/1956/868/7006/64127/2263/6886/54625/1950/7272/3689/5609/3084/285220/148/780/5590/7535/90/5781/5581	27
BP	GO:0048880	sensory system development	27/696	369/18862	0.00060185	0.0350076	0.0314576	4647/2055/1414/54549/221391/5308/5950/596/22926/23287/6152/182/8412/84465/54567/86/4284/5145/5797/3624/55714/2823/7490/5090/25836/348980/1412	27
BP	GO:0014706	striated muscle tissue development	26/696	351/18862	0.000628903	0.0361508	0.0324849	2735/8470/3479/26263/407975/2876/5950/596/998/26011/2263/6840/9759/54567/2648/3084/79784/148/3235/56261/1432/51176/7490/7919/3720/90	26
BP	GO:0007411	axon guidance	22/696	277/18862	0.000644232	0.0365791	0.0328697	2887/5879/5293/8660/9378/57453/10716/1002/4897/6152/9846/51466/2736/5797/285220/9637/10154/170302/2128/9723/5781/3798	22
BP	GO:0060537	muscle tissue development	27/696	371/18862	0.000653428	0.0365791	0.0328697	2735/8470/4638/3479/26263/407975/2876/5950/596/998/26011/2263/6840/9759/54567/2648/3084/79784/148/3235/56261/1432/51176/7490/7919/3720/90	27
BP	GO:0002726	positive regulation of T cell cytokine production	5/696	20/18862	0.000658813	0.0365791	0.0328697	91543/3553/10892/54440/5590	5
BP	GO:0097485	neuron projection guidance	22/696	278/18862	0.000675978	0.0371104	0.0333472	2887/5879/5293/8660/9378/57453/10716/1002/4897/6152/9846/51466/2736/5797/285220/9637/10154/170302/2128/9723/5781/3798	22
BP	GO:0001952	regulation of cell-matrix adhesion	13/696	125/18862	0.000723673	0.0392874	0.0353034	5879/59339/604/79834/596/8573/182/22998/780/5590/27185/9723/9448	13
BP	GO:0002703	regulation of leukocyte mediated immunity	18/696	209/18862	0.000770209	0.0413543	0.0371607	91543/604/10666/640/725/2208/9846/23586/64127/3553/10892/3689/54440/81545/5590/55183/388325/135250	18
BP	GO:1903706	regulation of hemopoiesis	29/696	415/18862	0.000801622	0.0421952	0.0379163	3665/9092/604/133522/407975/27086/3205/3707/182/6886/10892/53342/2648/2736/54440/222166/3958/1387/3624/5590/1432/639/51176/7535/3692/11091/84524/169200/8876	29
BP	GO:0007015	actin filament organization	30/696	435/18862	0.000811024	0.0421952	0.0379163	81873/5879/8470/9645/23164/4647/8440/133522/4542/23671/28984/1902/4648/5987/83715/8500/596/998/57619/9844/7043/4430/1809/6840/51466/22998/23406/23607/961/5581	30
BP	GO:0014902	myotube differentiation	12/696	111/18862	0.000811778	0.0421952	0.0379163	3479/26263/2876/10938/596/8038/26509/9759/5738/1432/64754/30846	12
BP	GO:0070229	negative regulation of lymphocyte apoptotic process	6/696	31/18862	0.00082589	0.0424768	0.0381694	604/8660/407975/171558/27086/94103	6
BP	GO:0071346	cellular response to interferon-gamma	16/696	177/18862	0.000885912	0.0450892	0.0405169	83666/3665/4938/6846/10346/53840/3716/4939/4940/998/54625/3663/81603/84166/115361/961	16
BP	GO:0051091	positive regulation of DNA-binding transcription factor activity	21/696	266/18862	0.000914136	0.0460461	0.0413767	7185/10346/84159/53840/133522/28984/5987/23586/64127/3553/57118/9759/10892/3689/2100/107/10454/81603/5590/55367/8517	21
BP	GO:0045069	regulation of viral genome replication	10/696	83/18862	0.000940261	0.046274	0.0415815	4599/103/4938/91543/8519/6780/4939/4940/596/5359	10
BP	GO:0021953	central nervous system neuron differentiation	16/696	178/18862	0.00094099	0.046274	0.0415815	2055/10716/23287/6095/266727/2263/6886/54567/2895/2736/9334/3624/1399/170302/27185/23440	16
BP	GO:0048705	skeletal system morphogenesis	18/696	213/18862	0.000959322	0.046274	0.0415815	84159/51741/162466/133522/57453/4325/3205/22856/7043/25902/4054/2263/29072/6660/3235/1432/55790/25836	18
BP	GO:0001764	neuron migration	14/696	145/18862	0.000963676	0.046274	0.0415815	85451/5879/89796/4897/26053/266727/2258/23245/1399/2823/170302/27185/2128/25836	14
BP	GO:0002831	regulation of response to biotic stimulus	29/696	420/18862	0.000966014	0.046274	0.0415815	83666/3665/103/55601/4332/10666/3716/27086/93978/55666/5359/23586/64127/7520/54625/10892/253943/440275/200958/1387/10454/81545/56667/84166/11274/5781/388325/135250/8517	29
BP	GO:0021696	cerebellar cortex morphogenesis	6/696	32/18862	0.00098514	0.0464035	0.0416979	2735/23287/6095/2895/2736/5781	6
BP	GO:0002696	positive regulation of leukocyte activation	28/696	401/18862	0.000990921	0.0464035	0.0416979	3543/11148/5879/9092/3479/604/952/8660/8440/10666/596/998/3707/9846/64127/3553/10451/10892/3689/2736/54440/5590/51176/55183/7535/961/5781/8876	28
BP	GO:0002551	mast cell chemotaxis	4/696	13/18862	0.00100671	0.0464035	0.0416979	5879/5293/79890/7423	4
BP	GO:0055057	neuroblast division	4/696	13/18862	0.00100671	0.0464035	0.0416979	2263/2258/6660/51176	4
BP	GO:0002700	regulation of production of molecular mediator of immune response	14/696	146/18862	0.00103063	0.0470624	0.04229	91543/604/10666/5950/23586/7043/64127/3553/10892/7805/54440/5590/55183/388325	14
BP	GO:0034341	response to interferon-gamma	17/696	197/18862	0.00104323	0.0471963	0.0424103	83666/3665/4938/6846/10346/53840/8519/3716/4939/4940/998/54625/3663/81603/84166/115361/961	17
BP	GO:0060421	positive regulation of heart growth	7/696	44/18862	0.00105356	0.0472264	0.0424373	2735/3479/407975/2263/1432/7490/7919	7
CC	GO:0098858	actin-based cell projection	22/711	216/19520	1.41844e-05	0.00736168	0.00674877	51741/4647/60412/26031/4542/4648/57451/83715/998/2683/4354/4430/526/231/2258/112/26230/23303/200958/2823/10160/388325	22
CC	GO:0098793	presynapse	34/711	487/19520	0.000238206	0.0347959	0.0318989	4599/5799/9381/1393/9378/2055/5142/6543/10814/6854/8497/10681/2239/8676/8500/8573/2914/6512/1488/53942/8495/440279/8618/1184/134957/60/55530/148/116841/2823/27185/547/26059/27163	34
CC	GO:0005925	focal adhesion	30/711	416/19520	0.000316958	0.0347959	0.0318989	81873/5879/8470/23164/79834/2273/4008/3716/8500/8573/998/8874/1956/3695/2768/29780/3696/4026/6840/8412/51466/3927/3689/60/7106/79853/129446/9590/64759/9448	30
CC	GO:0042641	actomyosin	10/711	74/19520	0.000337651	0.0347959	0.0318989	4638/4026/9759/9578/22998/79784/5590/129446/8476/399687	10
CC	GO:0030055	cell-substrate junction	30/711	423/19520	0.000419024	0.0347959	0.0318989	81873/5879/8470/23164/79834/2273/4008/3716/8500/8573/998/8874/1956/3695/2768/29780/3696/4026/6840/8412/51466/3927/3689/60/7106/79853/129446/9590/64759/9448	30
CC	GO:0005902	microvillus	11/711	91/19520	0.000463747	0.0347959	0.0318989	51741/4647/60412/4542/4648/83715/4430/526/231/23303/200958	11
CC	GO:0031094	platelet dense tubular network	4/711	11/19520	0.000469309	0.0347959	0.0318989	487/3708/10938/3709	4
CC	GO:0031093	platelet alpha granule lumen	9/711	67/19520	0.000693328	0.0449797	0.0412348	3479/5340/213/7450/7423/7043/54676/5473/1950	9

## Sheet: KEGG pathway
ID	Description	GeneRatio	BgRatio	pvalue	p.adjust	qvalue	geneID	Count
hsa04015	Rap1 signaling pathway	24/330	210/8098	4.23334e-06	0.00126577	0.000953616	5879/27040/5293/3683/3479/1902/998/1956/2889/7423/2263/10451/51466/10000/1950/3689/112/60/57568/2254/107/1399/5590/1432	24
hsa05135	Yersinia infection	17/330	137/8098	3.81661e-05	0.00570583	0.00429871	81873/5879/27040/5293/998/9844/8874/3553/10451/10000/5609/60/10454/1399/1432/7535/8517	17
hsa04660	T cell receptor signaling pathway	14/330	104/8098	7.55755e-05	0.00679288	0.00511768	27040/5293/8440/998/868/7006/10451/10000/10892/4794/5609/1432/7535/8517	14
hsa04071	Sphingolipid signaling pathway	15/330	119/8098	9.08747e-05	0.00679288	0.00511768	5879/5293/596/55844/9846/4217/2768/253782/259230/10000/166929/5590/1432/427/5581	15
hsa05164	Influenza A	18/330	172/8098	0.000213221	0.0120367	0.00906828	3665/4599/103/4938/91543/5293/10482/3716/4939/5340/4940/23586/3553/10000/60/1387/7113/8517	18
hsa05235	PD-L1 expression and PD-1 checkpoint pathway in cancer	12/330	89/8098	0.000241538	0.0120367	0.00906828	27040/5293/3716/1956/10000/1950/4794/1432/7535/5781/116071/8517	12
hsa05131	Shigellosis	22/330	247/8098	0.000450303	0.0136309	0.0102694	81873/5879/929/5293/3708/596/57521/998/9844/1956/3553/5289/10000/10892/60/10454/3709/1399/1432/5581/7322/8517	22
hsa05132	Salmonella infection	22/330	249/8098	0.000503134	0.0136309	0.0102694	81873/5879/10540/60412/929/5293/26263/596/998/9844/3553/5289/10000/5609/60/10454/1432/51176/84617/55770/3798/8517	22
hsa05162	Measles	15/330	139/8098	0.000512647	0.0136309	0.0102694	3665/4599/103/4938/5293/3716/4939/4940/596/868/23586/3553/10000/440275/8517	15
hsa04510	Focal adhesion	19/330	201/8098	0.000528592	0.0136309	0.0102694	5879/4638/5293/3479/596/998/7450/1956/2889/3695/7423/29780/3696/10451/10000/1950/60/1399/1287	19
hsa04810	Regulation of actin cytoskeleton	20/330	218/8098	0.000558345	0.0136309	0.0102694	81873/5879/4638/5293/3683/1902/998/8874/1956/3695/2768/3696/2263/10451/1950/3689/60/79784/2254/1399	20
hsa04330	Notch signaling pathway	9/330	59/8098	0.000576442	0.0136309	0.0102694	171558/1488/182/6310/54567/2648/1387/55534/84441	9
hsa01522	Endocrine resistance	12/330	98/8098	0.000595258	0.0136309	0.0102694	8647/5293/3479/596/1956/182/10000/54567/112/2100/107/1432	12
hsa05160	Hepatitis C	16/330	157/8098	0.000638238	0.0136309	0.0102694	3665/4599/4938/91543/5293/3716/4939/4940/55844/1956/23562/23586/10000/1950/440275/8517	16
hsa04933	AGE-RAGE signaling pathway in diabetic complications	12/330	100/8098	0.000715646	0.0142652	0.0107472	5879/5293/596/998/7423/7043/3553/10000/5590/1432/5581/1287	12
hsa04625	C-type lectin receptor signaling pathway	12/330	104/8098	0.00101811	0.0187603	0.0141338	5293/3708/93978/868/3553/10000/10892/53342/3709/1432/5781/8517	12
hsa04722	Neurotrophin signaling pathway	13/330	119/8098	0.00106664	0.0187603	0.0141338	5879/5293/596/998/2889/4217/10000/4794/5609/397/1399/1432/5781	13
hsa01521	EGFR tyrosine kinase inhibitor resistance	10/330	79/8098	0.00130037	0.0216005	0.0162736	5293/3479/3716/596/1956/9470/2263/10000/1950/3084	10
hsa05211	Renal cell carcinoma	9/330	69/8098	0.00181924	0.0281609	0.0212161	5879/5293/998/2889/7043/10000/1387/1399/5781	9
hsa05215	Prostate cancer	11/330	97/8098	0.00188367	0.0281609	0.0212161	5293/3479/596/1956/2263/10000/1950/1387/7113/51176/8517	11
hsa05120	Epithelial cell signaling in Helicobacter pylori infection	9/330	70/8098	0.0020146	0.0286841	0.0216103	5879/3579/998/1956/526/1432/5781/51606/8517	9
hsa04520	Adherens junction	9/330	71/8098	0.00222635	0.0302582	0.0227962	5879/4008/998/1956/6591/60/5797/1387/51176	9
hsa05130	Pathogenic Escherichia coli infection	17/330	197/8098	0.00275706	0.0358417	0.0270028	81873/5879/8440/4542/1902/998/23562/2768/3553/4430/60/79784/10454/1432/84617/5781/8517	17
hsa04064	NF-kappa B signaling pathway	11/330	104/8098	0.00328117	0.0392427	0.029565	7185/27040/929/596/23586/3553/10892/10454/7535/55367/8517	11
hsa04620	Toll-like receptor signaling pathway	11/330	104/8098	0.00328117	0.0392427	0.029565	3665/5879/929/5293/3553/10000/3663/5609/10454/1432/8517	11
hsa05212	Pancreatic cancer	9/330	76/8098	0.00356534	0.0395971	0.029832	5879/5293/3716/998/1956/7043/10000/1950/8517	9
hsa05169	Epstein-Barr virus infection	17/330	202/8098	0.00357566	0.0395971	0.029832	3665/4938/5879/5293/3683/3716/4939/4940/596/2208/23586/10000/4794/5609/10454/1432/8517	17
hsa04658	Th1 and Th2 cell differentiation	10/330	92/8098	0.00408336	0.0413729	0.0311698	27040/3716/182/54567/4794/1432/7535/55534/84441/8517	10
hsa04010	MAPK signaling pathway	22/330	294/8098	0.00424173	0.0413729	0.0311698	5879/2322/929/3479/998/1956/7423/4217/2768/7043/3553/2263/10000/777/1950/5609/2254/10454/1399/1432/8517/9448	22
hsa04371	Apelin signaling pathway	13/330	139/8098	0.00428949	0.0413729	0.0311698	4638/6543/10681/3708/182/5289/9759/10000/112/6263/107/3709/5581	13
hsa05418	Fluid shear stress and atherosclerosis	13/330	139/8098	0.00428949	0.0413729	0.0311698	406902/5879/5293/596/4217/3553/10000/5609/60/5590/1432/90/8517	13
hsa04062	Chemokine signaling pathway	16/330	192/8098	0.00511025	0.0477489	0.0359735	2833/5879/6846/3579/5293/10681/998/9844/5473/10451/10000/112/107/1399/5590/8517	16
hsa04668	TNF signaling pathway	11/330	112/8098	0.00578869	0.0523319	0.0394263	7185/5293/4217/182/64127/3553/10000/5609/10454/1432/8517	11
hsa04666	Fc gamma R-mediated phagocytosis	10/330	97/8098	0.00595675	0.0523319	0.0394263	81873/5879/27040/5293/998/9846/10451/10000/1399/5581	10
hsa04664	Fc epsilon RI signaling pathway	8/330	68/8098	0.00612581	0.0523319	0.0394263	5879/27040/5293/9846/10451/10000/5609/1432	8
hsa04014	Ras signaling pathway	18/330	232/8098	0.00646852	0.0537247	0.0404755	5879/2322/27040/5293/3479/10681/998/1956/7423/9846/2263/10000/1950/2254/7535/55770/5781/8517	18
hsa05417	Lipid and atherosclerosis	17/330	215/8098	0.00668068	0.0539872	0.0406733	3665/5879/929/5293/3708/596/998/22926/10010/4217/3553/10451/10000/5609/10454/1432/8517	17
hsa04072	Phospholipase D signaling pathway	13/330	148/8098	0.0072519	0.057061	0.0429891	3579/5293/1902/1956/2914/9846/2768/10000/1950/112/107/160851/5781	13
hsa04012	ErbB signaling pathway	9/330	85/8098	0.00749026	0.0574254	0.0432636	5293/8440/1956/868/10000/1950/5609/3084/1399	9
hsa04621	NOD-like receptor signaling pathway	15/330	184/8098	0.00804527	0.0601384	0.0453075	3665/4938/3716/4939/4940/3708/596/10010/64127/3553/10454/3709/1432/115361/8517	15
hsa04935	Growth hormone synthesis, secretion and action	11/330	119/8098	0.0090459	0.0659689	0.0497002	5293/3479/8660/3708/10000/112/1387/107/3709/1399/1432	11
hsa00051	Fructose and mannose metabolism	5/330	33/8098	0.0101123	0.0719897	0.0542362	231/5210/5208/2762/229	5
hsa05220	Chronic myeloid leukemia	8/330	76/8098	0.0118131	0.0821423	0.061885	5293/1488/9846/7043/10000/1399/5781/8517	8
hsa04611	Platelet activation	11/330	124/8098	0.0121313	0.082438	0.0621078	4638/5293/3708/7450/10000/112/60/107/3709/5590/1432	11
hsa04213	Longevity regulating pathway - multiple species	7/330	62/8098	0.0125707	0.0827514	0.0623439	5293/3479/8660/57521/10000/112/107	7
hsa05100	Bacterial invasion of epithelial cells	8/330	77/8098	0.012731	0.0827514	0.0623439	81873/5879/5293/998/9844/60/1399/23607	8
hsa05171	Coronavirus disease - COVID-19	17/330	232/8098	0.0137079	0.0872056	0.0656997	4599/103/4938/5293/3716/4939/4940/7450/1956/6152/23586/3553/6134/732/7113/1432/8517	17
hsa04929	GnRH secretion	7/330	64/8098	0.0148236	0.0923287	0.0695594	5293/3708/3782/10000/2100/3709/348980	7
hsa04380	Osteoclast differentiation	11/330	128/8098	0.0151308	0.0923287	0.0695594	5879/5293/3716/9846/7006/3553/10000/5609/10454/1432/8517	11
hsa04926	Relaxin signaling pathway	11/330	129/8098	0.015961	0.0938296	0.0706902	5293/10681/1956/7423/10000/5609/112/107/5590/1432/1287	11
hsa05414	Dilated cardiomyopathy	9/330	96/8098	0.0160044	0.0938296	0.0706902	3479/6543/487/3695/7043/3696/112/60/107	9
hsa04070	Phosphatidylinositol signaling system	9/330	97/8098	0.017032	0.0974564	0.0734225	5293/3708/3707/1040/5289/3631/3709/4952/160851	9
hsa04670	Leukocyte transendothelial migration	10/330	114/8098	0.0176107	0.0974564	0.0734225	5879/5293/3683/998/23562/10451/3689/60/1432/5781	10
hsa04750	Inflammatory mediator regulation of TRP channels	9/330	98/8098	0.018107	0.0974564	0.0734225	5293/3479/3708/3553/112/107/3709/1432/5581	9
hsa04662	B cell receptor signaling pathway	8/330	82/8098	0.0181198	0.0974564	0.0734225	5879/5293/8519/10451/10000/10892/4794/8517	8
hsa04514	Cell adhesion molecules	12/330	149/8098	0.0183721	0.0974564	0.0734225	3683/9378/10666/1002/4897/3695/23562/3696/6614/3689/6404/5797	12
hsa04020	Calcium signaling pathway	17/330	240/8098	0.0185786	0.0974564	0.0734225	4638/952/6543/487/3708/3707/1956/7423/2263/57118/777/1950/6263/2254/107/148/3709	17
hsa05163	Human cytomegalovirus infection	16/330	225/8098	0.0213012	0.109811	0.0827307	5879/3579/5293/3716/10681/3708/1956/2768/3553/10000/112/107/3709/1399/1432/8517	16
hsa05210	Colorectal cancer	8/330	86/8098	0.0234794	0.118989	0.0896446	5879/5293/596/1956/7043/10000/1950/51176	8
hsa05202	Transcriptional misregulation in cancer	14/330	192/8098	0.0249387	0.124278	0.0936293	7185/2322/929/3479/604/171558/2115/3205/3695/2521/7113/7490/4300/5090	14
hsa04540	Gap junction	8/330	88/8098	0.0265394	0.130022	0.0979569	1902/3708/1956/1950/112/107/3709/84617	8
hsa05167	Kaposi sarcoma-associated herpesvirus infection	14/330	194/8098	0.026961	0.130022	0.0979569	3665/5879/5293/3716/10681/3708/5289/10000/5609/1387/3709/1432/51176/8517	14
hsa04211	Longevity regulating pathway	8/330	89/8098	0.0281689	0.13237	0.0997258	5293/3479/8660/57521/9470/10000/112/107	8
hsa04928	Parathyroid hormone synthesis, secretion and action	9/330	106/8098	0.0285494	0.13237	0.0997258	5142/4325/3708/596/1956/2768/112/107/3709	9
hsa04140	Autophagy - animal	11/330	141/8098	0.028776	0.13237	0.0997258	5293/8660/3708/596/57521/10010/5289/10000/10533/440275/29982	11
hsa00120	Primary bile acid biosynthesis	3/330	17/8098	0.0298258	0.133867	0.100854	1582/1109/23600	3
hsa05017	Spinocerebellar ataxia	11/330	143/8098	0.0314757	0.133867	0.100854	5293/487/3708/4217/6310/6095/4287/5289/10000/29982/3709	11
hsa04151	PI3K-Akt signaling pathway	22/330	354/8098	0.0315166	0.133867	0.100854	5879/2322/5293/3479/3716/10681/1902/596/57521/7450/55844/1956/3695/7423/3696/9470/2263/10000/1950/2254/1287/8517	22
hsa04659	Th17 cell differentiation	9/330	108/8098	0.0317104	0.133867	0.100854	27040/3716/3553/6095/4794/6097/1432/7535/8517	9
hsa04931	Insulin resistance	9/330	108/8098	0.0317104	0.133867	0.100854	5293/8660/133522/9882/10000/5506/5590/5781/5581	9
hsa05152	Tuberculosis	13/330	180/8098	0.032142	0.133867	0.100854	929/3716/596/7043/64127/3553/5289/10000/10892/3689/1387/1432/51606	13
hsa04918	Thyroid hormone synthesis	7/330	75/8098	0.0325098	0.133867	0.100854	2876/3708/213/7038/112/107/3709	7
hsa05161	Hepatitis B	12/330	162/8098	0.0326832	0.133867	0.100854	3665/5293/3716/596/23586/7043/10000/5609/1387/10454/1432/8517	12
hsa04066	HIF-1 signaling pathway	9/330	109/8098	0.0333788	0.134868	0.101608	5293/3479/596/1956/9470/10000/1950/1387/229	9
hsa04971	Gastric acid secretion	7/330	76/8098	0.0346094	0.137976	0.10395	4638/54207/3708/112/60/107/3709	7
hsa04912	GnRH signaling pathway	8/330	93/8098	0.0353786	0.139187	0.104862	3708/998/1956/5609/112/107/3709/1432	8
hsa04930	Type II diabetes mellitus	5/330	46/8098	0.0381075	0.147976	0.111483	5293/8660/777/5590/5581	5
hsa04022	cGMP-PKG signaling pathway	12/330	167/8098	0.0398915	0.152542	0.114923	4638/8660/6543/487/3708/2768/10000/112/107/148/3709/5581	12
hsa05205	Proteoglycans in cancer	14/330	205/8098	0.0403037	0.152542	0.114923	406902/5879/5293/3479/3708/998/1956/10451/10000/60/3709/1432/5781/286	14
hsa04068	FoxO signaling pathway	10/330	131/8098	0.040973	0.153137	0.115371	5293/3479/604/8660/1956/7043/10000/1950/1387/1432	10
hsa04530	Tight junction	12/330	169/8098	0.0430656	0.158971	0.119767	81873/5879/998/55844/23562/4217/5609/60/79784/5590/58538/5581	12
hsa00532	Glycosaminoglycan biosynthesis - chondroitin sulfate / dermatan sulfate	3/330	20/8098	0.0457279	0.165794	0.124907	64131/22856/55790	3
hsa05231	Choline metabolism in cancer	8/330	98/8098	0.0460231	0.165794	0.124907	5879/5293/6583/1956/10000/1950/56261/160851	8
hsa00600	Sphingolipid metabolism	5/330	49/8098	0.0480848	0.171159	0.128949	253782/259230/5660/166929/427	5
hsa05165	Human papillomavirus infection	20/330	331/8098	0.0499636	0.175754	0.132411	4599/5293/3716/998/7450/55844/1956/3695/182/3696/526/10000/1950/1387/5590/55534/84441/1287/51606/8517	20
hsa04210	Apoptosis	10/330	136/8098	0.0506742	0.176181	0.132733	7185/5293/3708/596/4217/10000/60/3709/55367/8517	10
hsa04910	Insulin signaling pathway	10/330	137/8098	0.0527838	0.181406	0.136669	5293/8660/57521/2889/868/9470/10000/5506/1399/5590	10
hsa05221	Acute myeloid leukemia	6/330	67/8098	0.0545493	0.181708	0.136897	2322/929/5293/10000/51176/8517	6
hsa04915	Estrogen signaling pathway	10/330	138/8098	0.0549509	0.181708	0.136897	2289/5293/3708/596/1956/10000/112/2100/107/3709	10
hsa04152	AMPK signaling pathway	9/330	120/8098	0.0558465	0.181708	0.136897	5293/3479/8660/57521/55844/10000/148/5210/5208	9
hsa05142	Chagas disease	8/330	102/8098	0.0559101	0.181708	0.136897	5293/55844/7043/3553/10000/107/1432/8517	8
hsa05146	Amoebiasis	8/330	102/8098	0.0559101	0.181708	0.136897	929/5293/7043/3553/3689/732/107/1287	8
hsa04919	Thyroid hormone signaling pathway	9/330	121/8098	0.0582802	0.186327	0.140376	5293/487/116931/9882/10000/2648/60/1387/5208	9
hsa04974	Protein digestion and absorption	8/330	103/8098	0.0585776	0.186327	0.140376	255631/6543/169044/84570/11136/7373/1303/1287	8
hsa04920	Adipocytokine signaling pathway	6/330	69/8098	0.0613231	0.193006	0.145409	8660/23305/10000/4794/5781/8517	6
hsa04936	Alcoholic liver disease	10/330	142/8098	0.0642031	0.199966	0.150652	929/4217/23175/3553/10000/5609/10454/1432/51176/8517	10
hsa04622	RIG-I-like receptor signaling pathway	6/330	70/8098	0.0648889	0.200018	0.150691	3665/10010/23586/55593/1432/8517	6
hsa04550	Signaling pathways regulating pluripotency of stem cells	10/330	143/8098	0.0666638	0.203393	0.153234	5293/3479/3716/2263/10000/3624/1432/3720/55183/90	10
hsa00130	Ubiquinone and other terpenoid-quinone biosynthesis	2/330	11/8098	0.0714225	0.21571	0.162514	154807/10229	2
hsa05218	Melanoma	6/330	72/8098	0.0723782	0.216411	0.163042	5293/3479/1956/10000/1950/2254	6
hsa05410	Hypertrophic cardiomyopathy	7/330	90/8098	0.0736685	0.218088	0.164305	3479/6543/487/3695/7043/3696/60	7
hsa04340	Hedgehog signaling pathway	5/330	56/8098	0.0768291	0.223829	0.16863	2735/596/23288/1455/2736	5
hsa05224	Breast cancer	10/330	147/8098	0.0771051	0.223829	0.16863	5293/3479/1956/182/10000/1950/54567/2100/2254/51176	10
hsa04923	Regulation of lipolysis in adipocytes	5/330	57/8098	0.0815541	0.234468	0.176645	5293/8660/10000/112/107	5
hsa04970	Salivary secretion	7/330	93/8098	0.0844651	0.23836	0.179578	952/3708/112/6263/107/148/3709	7
hsa05214	Glioma	6/330	75/8098	0.0845023	0.23836	0.179578	5293/3479/1956/57118/10000/1950	6
hsa04650	Natural killer cell mediated cytotoxicity	9/330	131/8098	0.0863713	0.239284	0.180274	5879/27040/5293/3683/10451/3689/7535/5781/135250	9
hsa05213	Endometrial cancer	5/330	58/8098	0.0864302	0.239284	0.180274	5293/1956/10000/1950/51176	5
hsa04613	Neutrophil extracellular trap formation	12/330	190/8098	0.0873242	0.239541	0.180467	5879/5293/3683/7450/9759/10000/1184/10533/3689/6404/60/1432	12
hsa04725	Cholinergic synapse	8/330	113/8098	0.0896487	0.242312	0.182555	5293/10681/3708/596/10000/112/107/3709	8
hsa04370	VEGF signaling pathway	5/330	59/8098	0.0914559	0.242312	0.182555	5879/5293/998/10000/1432	5
hsa05170	Human immunodeficiency virus 1 infection	13/330	212/8098	0.0922599	0.242312	0.182555	5879/5293/10681/3708/596/10000/5609/10454/3709/1399/9616/1432/8517	13
hsa05140	Leishmaniasis	6/330	77/8098	0.0931717	0.242312	0.182555	3716/7043/3553/3689/10454/1432	6
hsa05412	Arrhythmogenic right ventricular cardiomyopathy	6/330	77/8098	0.0931717	0.242312	0.182555	6543/487/3695/3696/60/51176	6
hsa04724	Glutamatergic synapse	8/330	114/8098	0.0931969	0.242312	0.182555	22941/10681/3708/2914/6512/112/107/3709	8
hsa04270	Vascular smooth muscle contraction	9/330	134/8098	0.0961418	0.246941	0.186043	4638/3708/2768/112/79784/107/148/3709/5581	9
hsa04730	Long-term depression	5/330	60/8098	0.0966291	0.246941	0.186043	3479/3708/2768/2895/3709	5
hsa04921	Oxytocin signaling pathway	10/330	154/8098	0.0977008	0.247564	0.186512	4638/952/3708/1956/57118/112/6263/60/107/3709	10
hsa04925	Aldosterone synthesis and secretion	7/330	98/8098	0.104361	0.262217	0.197552	3708/747/57118/112/107/3709/5581	7
hsa04623	Cytosolic DNA-sensing pathway	5/330	63/8098	0.113012	0.281588	0.212145	3665/103/23586/3553/8517	5
hsa04914	Progesterone-mediated oocyte maturation	7/330	102/8098	0.121945	0.29625	0.223191	5293/3479/8379/10000/112/107/1432	7
hsa04972	Pancreatic secretion	7/330	102/8098	0.121945	0.29625	0.223191	5879/952/487/3708/112/107/3709	7
hsa00514	Other types of O-glycan biosynthesis	4/330	47/8098	0.123406	0.29625	0.223191	2683/29954/727936/145173	4
hsa04927	Cortisol synthesis and secretion	5/330	65/8098	0.124627	0.29625	0.223191	3708/112/107/3709/56246	5
hsa05321	Inflammatory bowel disease	5/330	65/8098	0.124627	0.29625	0.223191	7043/64127/3553/6095/6097	5
hsa04630	JAK-STAT signaling pathway	10/330	162/8098	0.124841	0.29625	0.223191	5293/2273/3716/596/1956/10000/1950/53342/1387/5781	10
hsa05203	Viral carcinogenesis	12/330	204/8098	0.128521	0.302581	0.227961	3665/7185/5879/5293/3716/998/8379/9759/2648/27044/1387/8517	12
hsa04136	Autophagy - other	3/330	32/8098	0.140057	0.327165	0.246482	57521/5289/10533	3
hsa05144	Malaria	4/330	50/8098	0.145395	0.337002	0.253893	3683/7043/3553/3689	4
hsa00450	Selenocompound metabolism	2/330	17/8098	0.150855	0.346966	0.2614	22929/9060	2
hsa05226	Gastric cancer	9/330	149/8098	0.154049	0.351184	0.264578	5293/596/1956/7043/2263/10000/1950/2254/51176	9
hsa05230	Central carbon metabolism in cancer	5/330	70/8098	0.155917	0.351184	0.264578	2322/5293/1956/2263/10000	5
hsa05207	Chemical carcinogenesis - receptor activation	12/330	212/8098	0.156212	0.351184	0.264578	5293/604/596/1956/182/10000/1950/54567/112/2100/2254/107	12
hsa04261	Adrenergic signaling in cardiomyocytes	9/330	150/8098	0.15842	0.352715	0.265731	6543/487/596/55844/10000/112/107/148/1432	9
hsa04141	Protein processing in endoplasmic reticulum	10/330	171/8098	0.159789	0.352715	0.265731	596/22926/55666/4217/4287/5609/440275/7991/55768/7322	10
hsa00230	Purine metabolism	8/330	130/8098	0.160432	0.352715	0.265731	5142/205/1633/112/9060/5145/107/5150	8
hsa05014	Amyotrophic lateral sclerosis	19/330	365/8098	0.162171	0.35274	0.26575	5879/10540/10482/2876/596/22926/10010/4217/5289/23165/3084/60/2521/29982/25981/1432/374291/84617/3798	19
hsa05022	Pathways of neurodegeneration - multiple diseases	24/330	476/8098	0.162803	0.35274	0.26575	5879/10540/487/2876/3708/596/22926/10010/4217/3553/6310/4287/5289/5609/6263/2521/29982/3709/25981/1432/374291/84617/3798/7332	24
hsa05223	Non-small cell lung cancer	5/330	72/8098	0.169261	0.364095	0.274305	5293/1956/10000/1950/3798	5
hsa05145	Toxoplasmosis	7/330	112/8098	0.171932	0.364877	0.274894	3716/596/7043/10000/10454/1432/8517	7
hsa05222	Small cell lung cancer	6/330	92/8098	0.172066	0.364877	0.274894	7185/5293/596/10000/1287/8517	6
hsa00562	Inositol phosphate metabolism	5/330	73/8098	0.176097	0.370795	0.279353	5293/3707/5289/3631/4952	5
hsa05323	Rheumatoid arthritis	6/330	93/8098	0.178107	0.370993	0.279502	3683/7043/3553/526/3689/51606	6
hsa01210	2-Oxocarboxylic acid metabolism	2/330	19/8098	0.180114	0.370993	0.279502	48/84706	2
hsa04150	mTOR signaling pathway	9/330	155/8098	0.181154	0.370993	0.279502	2887/5293/3479/57521/23175/9470/526/10000/51606	9
hsa04932	Non-alcoholic fatty liver disease	9/330	155/8098	0.181154	0.370993	0.279502	5879/5293/8660/998/4217/3553/10000/1432/374291	9
hsa04350	TGF-beta signaling pathway	6/330	94/8098	0.184233	0.374733	0.28232	5308/7043/10468/1387/3624/90	6
hsa01230	Biosynthesis of amino acids	5/330	75/8098	0.190074	0.384	0.289301	48/84706/4143/84076/229	5
hsa05166	Human T-cell leukemia virus 1 infection	12/330	222/8098	0.194762	0.390832	0.294448	5293/3683/3716/8379/7043/10000/3689/2648/112/1387/107/8517	12
hsa05133	Pertussis	5/330	76/8098	0.197207	0.393099	0.296156	929/725/3553/3689/1432	5
hsa05208	Chemical carcinogenesis - reactive oxygen species	12/330	223/8098	0.198841	0.393731	0.296633	5879/5293/1956/4217/10000/1950/5609/1432/1109/374291/5781/8517	12
hsa05340	Primary immunodeficiency	3/330	38/8098	0.200666	0.39473	0.297385	3543/7535/8517	3
hsa03015	mRNA surveillance pathway	6/330	98/8098	0.209534	0.40797	0.30736	10482/55844/124540/4440/2521/7919	6
hsa00770	Pantothenate and CoA biosynthesis	2/330	21/8098	0.210125	0.40797	0.30736	1807/8876	2
hsa04721	Synaptic vesicle cycle	5/330	78/8098	0.211743	0.40846	0.307729	10814/6512/440279/526/51606	5
hsa05416	Viral myocarditis	4/330	60/8098	0.227768	0.436554	0.328895	5879/3683/3689/60	4
hsa00561	Glycerolipid metabolism	4/330	61/8098	0.236597	0.448875	0.338177	346606/23175/231/160851	4
hsa04714	Thermogenesis	12/330	232/8098	0.237198	0.448875	0.338177	57521/4217/23305/1352/86/57492/112/60/90639/107/1432/374291	12
hsa00515	Mannose type O-glycan biosynthesis	2/330	23/8098	0.240583	0.452417	0.340846	2683/29954	2
hsa04723	Retrograde endocannabinoid signaling	8/330	148/8098	0.256161	0.478701	0.360648	10681/3708/747/112/107/3709/1432/374291	8
hsa04610	Complement and coagulation cascades	5/330	85/8098	0.26501	0.488862	0.368303	5340/725/7450/3689/732	5
hsa04962	Vasopressin-regulated water reabsorption	3/330	44/8098	0.266123	0.488862	0.368303	10540/112/397	3
hsa04142	Lysosome	7/330	128/8098	0.266504	0.488862	0.368303	9516/11154/8372/7805/5660/427/51606	7
hsa04145	Phagosome	8/330	152/8098	0.279565	0.508425	0.383041	5879/929/526/5289/3689/60/84617/51606	8
hsa04024	cAMP signaling pathway	11/330	219/8098	0.280569	0.508425	0.383041	2735/5879/5293/5142/487/10451/10000/112/1387/107/7434	11
hsa04114	Oocyte meiosis	7/330	131/8098	0.285697	0.513037	0.386516	3479/3708/8379/112/107/3709/1432	7
hsa00790	Folate biosynthesis	2/330	26/8098	0.286546	0.513037	0.386516	231/121278	2
hsa04512	ECM-receptor interaction	5/330	88/8098	0.288722	0.513857	0.387134	7450/3695/3696/961/1287	5
hsa04720	Long-term potentiation	4/330	67/8098	0.291018	0.513872	0.387146	3708/1387/107/3709	4
hsa04728	Dopaminergic synapse	7/330	132/8098	0.292168	0.513872	0.387146	10681/3708/55844/10000/3709/1432/3798	7
hsa04934	Cushing syndrome	8/330	155/8098	0.297483	0.52016	0.391882	3708/1956/112/107/3709/51176/56246/11091	8
hsa04390	Hippo signaling pathway	8/330	157/8098	0.309576	0.538159	0.405443	55844/7043/6591/3689/60/2736/5590/51176	8
hsa05032	Morphine addiction	5/330	91/8098	0.312801	0.540621	0.407297	5142/10681/112/107/5150	5
hsa04060	Cytokine-cytokine receptor interaction	14/330	295/8098	0.316479	0.543835	0.409719	2833/6846/3579/944/55504/7043/3553/5473/51554/53342/3624/9966/90/2658	14
hsa04917	Prolactin signaling pathway	4/330	70/8098	0.318862	0.544798	0.410445	5293/10000/2100/1432	4
hsa04360	Axon guidance	9/330	182/8098	0.323928	0.550309	0.414596	5879/5293/8440/998/285220/10154/5590/9723/5781	9
hsa04392	Hippo signaling pathway - multiple species	2/330	29/8098	0.332209	0.560466	0.422248	79633/83937	2
hsa05110	Vibrio cholerae infection	3/330	50/8098	0.333655	0.560466	0.422248	526/60/51606	3
hsa00920	Sulfur metabolism	1/330	10/8098	0.340504	0.568776	0.428509	9060	1
hsa04913	Ovarian steroidogenesis	3/330	51/8098	0.344943	0.570502	0.429809	3479/112/107	3
hsa01524	Platinum drug resistance	4/330	73/8098	0.346903	0.570502	0.429809	5293/596/4217/10000	4
hsa00030	Pentose phosphate pathway	2/330	30/8098	0.347262	0.570502	0.429809	84076/229	2
hsa04713	Circadian entrainment	5/330	97/8098	0.361618	0.579135	0.436313	10681/3708/112/6263/107	5
hsa00052	Galactose metabolism	2/330	31/8098	0.362201	0.579135	0.436313	2683/231	2
hsa00410	beta-Alanine metabolism	2/330	31/8098	0.362201	0.579135	0.436313	222/1807	2
hsa01523	Antifolate resistance	2/330	31/8098	0.362201	0.579135	0.436313	3553/8517	2
hsa04710	Circadian rhythm	2/330	31/8098	0.362201	0.579135	0.436313	6095/6097	2
hsa00564	Glycerophospholipid metabolism	5/330	98/8098	0.369794	0.58813	0.443091	162466/1040/23175/56261/160851	5
hsa05225	Hepatocellular carcinoma	8/330	168/8098	0.377553	0.594809	0.448122	5293/1956/7043/10000/86/57492/60/51176	8
hsa04640	Hematopoietic cell lineage	5/330	99/8098	0.377972	0.594809	0.448122	2322/929/952/2208/3553	5
hsa04061	Viral protein interaction with cytokine and cytokine receptor	5/330	100/8098	0.386149	0.604494	0.455419	2833/6846/3579/5473/51554	5
hsa05010	Alzheimer disease	17/330	384/8098	0.397452	0.618949	0.466309	5293/8660/487/3708/22926/4217/3553/5289/10000/5609/6263/29982/3709/374291/84617/3798/8517	17
hsa00240	Pyrimidine metabolism	3/330	56/8098	0.400962	0.62118	0.46799	129607/1807/1633	3
hsa00040	Pentose and glucuronate interconversions	2/330	34/8098	0.406185	0.626028	0.471642	51084/231	2
hsa05134	Legionellosis	3/330	57/8098	0.412025	0.631772	0.47597	929/3553/3689	3
hsa03450	Non-homologous end-joining	1/330	13/8098	0.417989	0.637647	0.480396	7520	1
hsa00760	Nicotinate and nicotinamide metabolism	2/330	35/8098	0.420526	0.63826	0.480858	952/4837	2
hsa00350	Tyrosine metabolism	2/330	36/8098	0.434688	0.656422	0.494541	222/1621	2
hsa00533	Glycosaminoglycan biosynthesis - keratan sulfate	1/330	14/8098	0.441745	0.66327	0.4997	2683	1
hsa05415	Diabetic cardiomyopathy	9/330	203/8098	0.446609	0.66327	0.4997	5879/5293/487/7043/9882/10000/5590/1432/374291	9
hsa04960	Aldosterone-regulated sodium reabsorption	2/330	37/8098	0.448662	0.66327	0.4997	5293/3479	2
hsa05216	Thyroid cancer	2/330	37/8098	0.448662	0.66327	0.4997	8030/51176	2
hsa04144	Endocytosis	11/330	252/8098	0.451742	0.66327	0.4997	81873/3579/10938/23362/998/1956/868/2263/5590/30846/3798	11
hsa01240	Biosynthesis of cofactors	7/330	156/8098	0.452532	0.66327	0.4997	129607/154807/205/25902/1352/4143/10229	7
hsa04742	Taste transduction	4/330	86/8098	0.467156	0.681364	0.513332	255022/2914/112/29850	4
hsa00513	Various types of N-glycan biosynthesis	2/330	39/8098	0.476013	0.688775	0.518915	2683/7991	2
hsa05217	Basal cell carcinoma	3/330	63/8098	0.476844	0.688775	0.518915	2735/2736/51176	3
hsa00730	Thiamine metabolism	1/330	16/8098	0.486395	0.699193	0.526764	205	1
hsa04976	Bile secretion	4/330	89/8098	0.493927	0.706622	0.532361	8647/112/6555/107	4
hsa05206	MicroRNAs in cancer	13/330	310/8098	0.498819	0.708752	0.533966	406902/5293/8660/4325/27086/596/57521/1956/9759/1387/23405/1399/5581	13
hsa04216	Ferroptosis	2/330	41/8098	0.502527	0.708752	0.533966	23305/10533	2
hsa05219	Bladder cancer	2/330	41/8098	0.502527	0.708752	0.533966	1956/1950	2
hsa00360	Phenylalanine metabolism	1/330	17/8098	0.507366	0.70889	0.53407	222	1
hsa00910	Nitrogen metabolism	1/330	17/8098	0.507366	0.70889	0.53407	771	1
hsa00061	Fatty acid biosynthesis	1/330	18/8098	0.527484	0.731111	0.550811	23305	1
hsa04940	Type I diabetes mellitus	2/330	43/8098	0.528161	0.731111	0.550811	5799/3553	2
hsa04657	IL-17 signaling pathway	4/330	94/8098	0.537225	0.738136	0.556103	3553/53342/1432/8517	4
hsa04924	Renin secretion	3/330	69/8098	0.538173	0.738136	0.556103	3708/112/3709	3
hsa00531	Glycosaminoglycan degradation	1/330	19/8098	0.546782	0.74652	0.562419	8372	1
hsa05150	Staphylococcus aureus infection	4/330	96/8098	0.554019	0.752962	0.567273	3683/5340/3689/6404	4
hsa05020	Prion disease	11/330	273/8098	0.559957	0.757589	0.570759	5879/5293/3708/3553/6263/732/3709/1432/374291/84617/3798	11
hsa00100	Steroid biosynthesis	1/330	20/8098	0.565294	0.757951	0.571031	1718	1
hsa00670	One carbon pool by folate	1/330	20/8098	0.565294	0.757951	0.571031	25902	1
hsa04973	Carbohydrate digestion and absorption	2/330	47/8098	0.576686	0.766377	0.577379	5293/10000	2
hsa04115	p53 signaling pathway	3/330	73/8098	0.576705	0.766377	0.577379	3479/596/55367	3
hsa04110	Cell cycle	5/330	126/8098	0.588328	0.773389	0.582662	8379/7043/10274/7272/1387	5
hsa04916	Melanogenesis	4/330	101/8098	0.594539	0.773389	0.582662	112/1387/107/51176	4
hsa05016	Huntington disease	12/330	306/8098	0.597367	0.773389	0.582662	10540/2876/3708/4217/5289/5609/1387/29982/25981/374291/84617/3798	12
hsa00520	Amino sugar and nucleotide sugar metabolism	2/330	49/8098	0.599549	0.773389	0.582662	51005/2762	2
hsa00220	Arginine biosynthesis	1/330	22/8098	0.600088	0.773389	0.582662	84706	1
hsa00340	Histidine metabolism	1/330	22/8098	0.600088	0.773389	0.582662	222	1
hsa00900	Terpenoid backbone biosynthesis	1/330	22/8098	0.600088	0.773389	0.582662	23590	1
hsa03320	PPAR signaling pathway	3/330	76/8098	0.604252	0.775413	0.584188	9415/1582/23305	3
hsa00510	N-Glycan biosynthesis	2/330	50/8098	0.610628	0.780247	0.587829	2683/7991	2
hsa04218	Cellular senescence	6/330	156/8098	0.616061	0.783839	0.590535	5293/3708/7043/10000/3709/1432	6
hsa00534	Glycosaminoglycan biosynthesis - heparan sulfate / heparin	1/330	24/8098	0.632104	0.800844	0.603347	64131	1
hsa04922	Glucagon signaling pathway	4/330	107/8098	0.640175	0.807124	0.608078	3708/10000/1387/3709	4
hsa04961	Endocrine and other factor-regulated calcium reabsorption	2/330	53/8098	0.64246	0.807124	0.608078	6543/112	2
hsa00592	alpha-Linolenic acid metabolism	1/330	25/8098	0.647141	0.809603	0.609946	9415	1
hsa00563	Glycosylphosphatidylinositol (GPI)-anchor biosynthesis	1/330	26/8098	0.661565	0.824199	0.620942	94005	1
hsa00601	Glycosphingolipid biosynthesis - lacto and neolacto series	1/330	27/8098	0.675401	0.828023	0.623823	2683	1
hsa01040	Biosynthesis of unsaturated fatty acids	1/330	27/8098	0.675401	0.828023	0.623823	9415	1
hsa04966	Collecting duct acid secretion	1/330	27/8098	0.675401	0.828023	0.623823	526	1
hsa04310	Wnt signaling pathway	6/330	166/8098	0.675711	0.828023	0.623823	5879/2239/1488/8549/1387/51176	6
hsa01212	Fatty acid metabolism	2/330	57/8098	0.68167	0.831915	0.626755	9415/23305	2
hsa04911	Insulin secretion	3/330	86/8098	0.687238	0.83528	0.629291	3782/112/107	3
hsa04120	Ubiquitin mediated proteolysis	5/330	142/8098	0.692949	0.83528	0.629291	868/9320/9616/7332/7322	5
hsa01200	Carbon metabolism	4/330	115/8098	0.695601	0.83528	0.629291	48/84706/84076/229	4
hsa04726	Serotonergic synapse	4/330	115/8098	0.695601	0.83528	0.629291	10681/3708/121278/3709	4
hsa04744	Phototransduction	1/330	29/8098	0.701404	0.838879	0.632001	5145	1
hsa04727	GABAergic synapse	3/330	89/8098	0.709443	0.843364	0.63538	10681/112/107	3
hsa00020	Citrate cycle (TCA cycle)	1/330	30/8098	0.713615	0.843364	0.63538	48	1
hsa00630	Glyoxylate and dicarboxylate metabolism	1/330	30/8098	0.713615	0.843364	0.63538	48	1
hsa03040	Spliceosome	5/330	147/8098	0.721643	0.849494	0.639999	9092/6634/2521/7919/10915	5
hsa00310	Lysine degradation	2/330	63/8098	0.733828	0.853616	0.643105	29072/64754	2
hsa05168	Herpes simplex virus 1 infection	18/330	497/8098	0.734342	0.853616	0.643105	3665/4938/5293/10482/3716/4939/4940/596/23586/126295/3553/10000/114026/440275/10454/5781/7559/8517	18
hsa00640	Propanoate metabolism	1/330	32/8098	0.736565	0.853616	0.643105	593	1
hsa04215	Apoptosis - multiple species	1/330	32/8098	0.736565	0.853616	0.643105	596	1
hsa03410	Base excision repair	1/330	33/8098	0.747343	0.859444	0.647496	5427	1
hsa04130	SNARE interactions in vesicular transport	1/330	33/8098	0.747343	0.859444	0.647496	8676	1
hsa05012	Parkinson disease	9/330	266/8098	0.763323	0.872378	0.65724	3708/22926/4217/6263/3709/374291/84617/3798/7332	9
hsa00010	Glycolysis / Gluconeogenesis	2/330	67/8098	0.764425	0.872378	0.65724	222/229	2
hsa00512	Mucin type O-glycan biosynthesis	1/330	36/8098	0.777109	0.880135	0.663084	9334	1
hsa03030	DNA replication	1/330	36/8098	0.777109	0.880135	0.663084	5427	1
hsa00250	Alanine, aspartate and glutamate metabolism	1/330	37/8098	0.786233	0.883773	0.665824	84706	1
hsa05143	African trypanosomiasis	1/330	37/8098	0.786233	0.883773	0.665824	3553	1
hsa00190	Oxidative phosphorylation	4/330	134/8098	0.802017	0.898139	0.676647	1352/526/374291/51606	4
hsa00380	Tryptophan metabolism	1/330	42/8098	0.826559	0.91306	0.687889	121278	1
hsa05332	Graft-versus-host disease	1/330	42/8098	0.826559	0.91306	0.687889	3553	1
hsa03013	Nucleocytoplasmic transport	3/330	109/8098	0.827526	0.91306	0.687889	10482/23165/7919	3
hsa00071	Fatty acid degradation	1/330	43/8098	0.833664	0.91306	0.687889	23305	1
hsa00860	Porphyrin and chlorophyll metabolism	1/330	43/8098	0.833664	0.91306	0.687889	1352	1
hsa04975	Fat digestion and absorption	1/330	43/8098	0.833664	0.91306	0.687889	346606	1
hsa02010	ABC transporters	1/330	45/8098	0.847014	0.924297	0.696354	8647	1
hsa04146	Peroxisome	2/330	82/8098	0.853472	0.927544	0.698801	23305/23600	2
hsa00620	Pyruvate metabolism	1/330	47/8098	0.859296	0.927544	0.698801	98	1
hsa03420	Nucleotide excision repair	1/330	47/8098	0.859296	0.927544	0.698801	5427	1
hsa00280	Valine, leucine and isoleucine degradation	1/330	48/8098	0.865064	0.928703	0.699674	593	1
hsa04672	Intestinal immune network for IgA production	1/330	49/8098	0.870595	0.928703	0.699674	3695	1
hsa04260	Cardiac muscle contraction	2/330	87/8098	0.875554	0.928703	0.699674	6543/487	2
hsa00270	Cysteine and methionine metabolism	1/330	50/8098	0.875901	0.928703	0.699674	4143	1
hsa04979	Cholesterol metabolism	1/330	50/8098	0.875901	0.928703	0.699674	8647	1
hsa00330	Arginine and proline metabolism	1/330	51/8098	0.880989	0.930798	0.701252	112849	1
hsa05320	Autoimmune thyroid disease	1/330	53/8098	0.890551	0.937587	0.706367	7038	1
hsa04080	Neuroactive ligand-receptor interaction	10/330	343/8098	0.899419	0.943601	0.710898	5340/1902/1142/2914/2894/10911/2895/148/7434/7433	10
hsa00480	Glutathione metabolism	1/330	58/8098	0.911235	0.952655	0.71772	2876	1
hsa04978	Mineral absorption	1/330	60/8098	0.918373	0.953618	0.718445	6543	1
hsa00140	Steroid hormone biosynthesis	1/330	61/8098	0.921724	0.953618	0.718445	1109	1
hsa00590	Arachidonic acid metabolism	1/330	61/8098	0.921724	0.953618	0.718445	2876	1
hsa03008	Ribosome biogenesis in eukaryotes	2/330	110/8098	0.94278	0.972039	0.732323	10482/3692	2
hsa00982	Drug metabolism - cytochrome P450	1/330	72/8098	0.950659	0.976794	0.735906	222	1
hsa04217	Necroptosis	3/330	159/8098	0.960592	0.977822	0.73668	3716/596/3553	3
hsa00980	Metabolism of xenobiotics by cytochrome P450	1/330	78/8098	0.96165	0.977822	0.73668	222	1
hsa03018	RNA degradation	1/330	79/8098	0.963228	0.977822	0.73668	154197	1
hsa00983	Drug metabolism - other enzymes	1/330	80/8098	0.964741	0.977822	0.73668	1807	1
hsa05322	Systemic lupus erythematosus	2/330	136/8098	0.977139	0.987043	0.743627	6634/732	2
hsa03010	Ribosome	2/330	158/8098	0.989733	0.996398	0.750675	6152/6134	2
hsa05034	Alcoholism	2/330	187/8098	0.996518	0.999796	0.753235	10681/9759	2
hsa04740	Olfactory transduction	6/330	441/8098	0.999796	0.999796	0.753235	119687/79290/6543/81285/219438/26211	6
